# Supplementary material for: Neuroendocrine modulation sustains the C. elegans forward motor state
Source: eLife. 2016 Nov 18;5:e19887. doi: 10.7554/eLife.19887 (PMC5120884; doi:10.7554/eLife.19887)
Supplement: Supplementary file 2. — DOI: http://dx.doi.org/10.7554/eLife.19887.026 [file elife-19887-supp2.xlsx]

## Sheet: Similarly enriched
Enriched in wild-type and unc-39			wild-type								unc-39(hp701)
WBgeneID	Gene Name		All Cells		GFP cells		Enrichment		Padj		All Cells		GFP cells		Enrichment		Padj
			mean	Std. Dev.	mean	Std. Dev.	fold	log2Fold			mean	Std. Dev.	mean	Std. Dev.	fold	log2Fold
WBGene00016089	aexr-1		24.9916	16.507	7863.6	1378.54	314.65	8.2976	8.60469e-48		25.0342	39.5017	15890	7599.53	634.731	9.31	1.43395e-16
WBGene00044649	C23H5.11		15.4748	4.04613	4122.14	509.512	266.378	8.05733	3.96711e-43		23.9365	23.8284	8003.7	3858.87	334.373	8.38531	4.59971e-14
WBGene00018348	F42C5.6		29.5304	4.02037	4558.4	841.508	154.363	7.27018	2.13466e-38		33.783	5.37903	8996.06	4301.63	266.29	8.05685	5.4615e-13
WBGene00219373	F01E11.18		36.6815	13.5732	5317.15	1318.59	144.954	7.17946	2.13466e-38		38.1138	21.2088	10736	5936.77	281.684	8.13793	4.58638e-10
WBGene00015322	C02B8.3		576.74	131.92	55083.6	12816.1	95.5085	6.57756	1.58726e-36		441.747	104.588	114073	69984.1	258.231	8.01252	9.18608e-08
WBGene00017278	F09C12.6		51.4131	11.9535	6185.91	1550.62	120.318	6.9107	2.19901e-36		72.0901	44.6852	11589.2	4958.21	160.76	7.32876	9.0736e-15
WBGene00044705	T22F3.12		20.1688	9.95839	2698.79	534.706	133.81	7.06405	1.5444e-34		16.4095	10.6426	5218.45	2610.38	318.014	8.31294	3.52182e-12
WBGene00009879	F49C12.10		68.0174	21.6643	10601.2	2914.66	155.86	7.28411	1.97954e-34		61.105	27.8569	19404.6	10237.7	317.562	8.31089	5.93339e-11
WBGene00011088	R07B7.4		45.8122	30.1842	4550.31	1076.83	99.3252	6.63409	6.18656e-33		42.8763	1.96229	8281.74	3622.38	193.154	7.59361	2.28421e-14
WBGene00022191	Y71H2B.1		4.04303	1.17753	807.135	119.439	199.636	7.64123	1.00153e-32		2.09617	2.11428	1264.77	559.494	603.372	9.2369	1.26363e-16
WBGene00020229	T05A8.3		3242.28	526.653	203336	42623.8	62.7139	5.97071	1.31177e-31		4153.29	495.347	438729	270176	105.634	6.72293	4.57941e-06
WBGene00019228	H23L24.1		54.7433	2.20696	3201.22	669.285	58.477	5.8698	2.38658e-28		42.3926	16.5411	5482.84	2923.32	129.335	7.01497	1.94537e-08
WBGene00008820	F14F11.2		55.8881	3.82957	3143.04	631.34	56.238	5.81347	2.93017e-28		84.2174	29.2197	7190.94	4633.86	85.3854	6.41592	3.6313e-05
WBGene00020317	pdf-1		6652.58	384.484	263951	30655.9	39.6765	5.31021	4.66968e-26		8937.39	1669.54	318710	146449	35.6603	5.15625	1.15988e-07
WBGene00206386	K10C2.12		34.8439	7.62796	4669.37	1416.92	134.008	7.06618	2.47354e-25		57.8797	37.9726	8517.24	3656.46	147.154	7.20118	1.83646e-13
WBGene00018590	pdf-2		89.3908	21.0256	11535.6	3721.32	129.046	7.01174	3.33383e-23		76.4592	28.9679	18096.1	9039.77	236.677	7.88677	2.20668e-11
WBGene00000435	ceh-10		8.34385	5.83454	1594.1	561.144	191.05	7.57781	9.74221e-22		7.03734	4.8006	3132.31	2037.76	445.099	8.79798	7.27691e-08
WBGene00001453	flp-10		48.4626	15.8403	1540.29	227.833	31.7831	4.99019	2.61194e-21		61.6758	38.2498	2893.98	1488.77	46.9225	5.55221	1.23909e-06
WBGene00011707	T11B7.2		44.5768	15.6565	1380.57	246.76	30.9706	4.95283	2.26249e-20		69.3134	29.3341	2666.23	1151.59	38.4663	5.26552	1.04295e-08
WBGene00009184	F27C8.3		6.47312	5.7096	472.221	140.465	72.9511	6.18886	3.36869e-20		3.79874	3.34342	851.528	417.198	224.161	7.80839	1.32105e-11
WBGene00014998	AH9.1		18.8522	4.32678	723.773	191.613	38.392	5.26274	7.18661e-20		17.521	16.8243	1501.87	741.848	85.7186	6.42154	2.11114e-09
WBGene00206460	F56H9.9		4.77271	2.0103	308.718	51.8652	64.6842	6.01534	1.51439e-18		18.4654	8.28517	1197.71	778.201	64.8623	6.01931	7.91632e-05
WBGene00194952	ZK666.14		3.41275	3.94148	562.131	201.349	164.715	7.36383	1.01721e-17		2.1812	3.94828	988.364	430.335	453.128	8.82377	1.68279e-16
WBGene00011877	T21B4.3		50.0628	23.0691	1092.27	184.785	21.818	4.44745	1.0466e-17		18.3923	14.7544	1047.47	532.467	56.9518	5.83167	2.7076e-07
WBGene00021624	Y47D7A.12		73.1642	6.78973	1694.51	438.391	23.1603	4.53358	1.18346e-17		194.028	80.057	9017.08	7201.69	46.4731	5.53833	0.00505383
WBGene00013233	sdz-33		8.82796	11.5191	368.104	91.7571	41.6975	5.38189	1.33655e-17		13.5603	16.8959	620.793	278.239	45.78	5.51665	1.40441e-08
WBGene00044311	K04C2.7		15.3653	10.8162	515.827	60.0187	33.5709	5.06914	2.72623e-17		27.8927	38.819	951.765	469.744	34.1224	5.09265	6.2993e-06
WBGene00006717	ubc-22		21.519	7.00117	618.149	106.046	28.7257	4.84427	6.14383e-17		24.3054	16.5065	1230.8	668.364	50.6389	5.66217	2.9809e-06
WBGene00044534	H23N18.6		35.033	5.49185	880.568	187.71	25.1354	4.65165	1.29341e-16		54.1381	45.0767	1415.2	570.502	26.1406	4.70822	8.65734e-09
WBGene00001593	glc-3		63.9065	37.0017	1139.22	192.385	17.8263	4.15594	4.55831e-16		52.0135	40.9301	2156.18	1403.82	41.4543	5.37345	0.00035687
WBGene00015618	C08G5.6		5.38028	4.56108	271.266	33.3654	50.4185	5.65588	5.13302e-16		0.694942	0.807741	554.907	290.831	798.494	9.64114	7.68061e-12
WBGene00003394	mom-1		23.6649	15.3487	619.852	59.5288	26.1929	4.7111	9.18054e-16		39.8224	22.1331	1011.24	465.207	25.3937	4.6664	1.74751e-06
WBGene00018298	F41G3.1		879.639	81.146	13888.8	1311.21	15.7892	3.98087	1.38611e-15		1191.87	304.85	25815.4	13942.6	21.6595	4.43693	0.00013328
WBGene00009779	F46C5.2		91.7863	9.06608	1664.08	317.411	18.13	4.1803	3.01491e-15		69.4392	26.1119	2308.48	799.211	33.2447	5.05505	1.20655e-13
WBGene00003753	nlp-15		1826.36	237.787	27310.8	2827.35	14.9537	3.90243	4.04108e-15		1886.82	451.815	63296.2	40301.7	33.5466	5.06809	0.00052649
WBGene00044195	F49A5.10		0.502898	0.591937	133.154	48.3041	264.774	8.04862	6.67518e-15		4.68172	6.93504	180.664	71.0665	38.5893	5.27013	6.48872e-08
WBGene00022662	ZK112.6		2.37212	2.27827	2303.83	1131.94	971.21	9.92364	8.57359e-15		16.5942	13.8993	3688.82	1698.59	222.295	7.79633	2.46148e-13
WBGene00219941	F40F11.6		8.57771	7.09164	260.766	81.4451	30.4005	4.92602	8.60748e-15		34.7148	15.2446	296.617	186.312	8.5444	3.09498	0.0109079
WBGene00002018	hsp-16.41		1945.63	3414.28	35649.8	4917.84	18.323	4.19558	1.32426e-14		247.556	183.786	20728.5	5841.72	83.7327	6.38772	5.81038e-22
WBGene00004777	ser-2		362.887	83.611	4806.79	1238.01	13.246	3.72748	1.68455e-14		275.476	92.5934	7086.27	3171.38	25.7238	4.68503	1.38225e-07
WBGene00016262	C30F12.3		17.0587	10.2028	1405.83	537.759	82.4109	6.36476	2.03458e-14		36.4211	27.4394	2107.74	920.323	57.8714	5.85478	7.56473e-10
WBGene00010876	M05D6.3		0	0	99.0394	22.7534	Inf	Inf	2.15214e-14		0	0	74.3411	41.2497	Inf	Inf	4.84465e-08
WBGene00019623	K10C9.1		66.7015	28.5412	1201.34	251.4	18.0106	4.17078	2.15214e-14		66.0847	17.0128	2757.08	1816.71	41.7204	5.38268	0.000470581
WBGene00011101	R07D5.2		27.9024	16.5396	1192.14	402.883	42.7254	5.41702	5.97503e-14		21.3565	8.31402	2252.6	1071.87	105.476	6.72077	5.45352e-10
WBGene00003752	nlp-14		329.546	64.3135	4574.22	788.29	13.8804	3.79497	7.35002e-14		361.991	89.6286	4781.81	1977.6	13.2098	3.72353	2.84405e-06
WBGene00175034	F54B3.4		0.623075	0.72406	107.739	19.3488	172.916	7.43392	1.34983e-13		8.99439	12.7477	160.741	120.08	17.8713	4.15957	0.0266654
WBGene00006654	ttx-3		14.3985	6.79895	1028.68	402.935	71.444	6.15874	3.21426e-13		17.2638	16.1284	2322.98	1331.1	134.558	7.07208	1.45476e-07
WBGene00005311	srh-90		1.32184	1.52683	122.272	6.18629	92.5016	6.53141	4.79509e-13		7.02264	14.0453	284.011	149.025	40.4422	5.33779	2.0405e-05
WBGene00017557	nep-11		380.549	113.192	4255.33	918.038	11.1821	3.48312	5.59852e-13		256.485	134.813	8457.34	5031.05	32.9741	5.04326	7.33125e-05
WBGene00000037	ace-3		94.2653	24.9629	2755.9	941.473	29.2356	4.86965	5.89451e-13		111.318	37.4937	3799.04	1460.48	34.1279	5.09288	1.49458e-11
WBGene00008761	F13E9.12		2.83908	4.47688	152.798	21.986	53.8194	5.75005	9.10383e-13		3.97015	4.75621	248.423	136.508	62.5727	5.96746	4.8185e-06
WBGene00022661	ZK112.5		17.3988	4.30922	3270.36	1476.95	187.964	7.55431	1.31881e-12		47.318	32.8483	5114.5	2208.35	108.088	6.75606	8.36451e-13
WBGene00012900	Y46G5A.8		7.02589	5.13984	256.543	85.1567	36.514	5.19038	2.25332e-12		13.5828	12.0598	372.612	159.201	27.4327	4.77783	2.15536e-08
WBGene00010986	sprr-1		57.5154	12.8543	1197.31	387.849	20.8171	4.3797	2.43015e-12		43.7594	11.9863	1243.39	447.178	28.4144	4.82855	6.93767e-12
WBGene00018748	F53C3.4		24.7167	7.44254	410.633	28.0728	16.6136	4.05429	7.47289e-12		54.4029	21.068	672.033	347.56	12.3529	3.62678	0.000615074
WBGene00021130	W10D9.2		1.29778	2.59557	111.916	24.2595	86.2366	6.43023	7.72991e-12		9.91951	11.0578	236.722	111.115	23.8643	4.57678	1.5878e-06
WBGene00017113	srz-24		6.28953	5.76513	184.923	52.639	29.4017	4.87783	8.7586e-12		14.8985	12.0059	281.96	140.647	18.9254	4.24225	3.59964e-05
WBGene00012899	Y46G5A.7		44.1404	30.9284	848.588	266.279	19.2247	4.26489	9.69028e-12		45.2819	36.0526	1486.43	551.292	32.8262	5.03677	7.68061e-12
WBGene00014175	ZK971.1		28.3964	12.683	473.892	83.1189	16.6885	4.06078	9.78235e-12		39.4011	12.0172	440.884	197.547	11.1896	3.48409	7.75591e-05
WBGene00007316	nlp-41		26.1506	14.9223	378.347	33.1389	14.468	3.85479	1.3581e-11		17.8115	2.54587	587.922	320.567	33.008	5.04474	2.51973e-05
WBGene00016842	npr-35		17.3627	12.3647	296.231	12.0886	17.0613	4.09266	1.43363e-11		19.2796	14.5059	245.414	110.147	12.7292	3.67007	1.75644e-05
WBGene00044464	Y77E11A.16		14.6212	11.9423	284.466	80.2237	19.4556	4.28212	1.44618e-11		8.51208	8.17412	242.162	97.0127	28.4492	4.83032	1.40001e-09
WBGene00019243	fbxb-72		0.959549	1.27502	99.0547	33.5711	103.23	6.68972	1.51238e-11		6.18119	9.5949	85.2996	66.9566	13.7999	3.78658	0.0295347
WBGene00006193	str-146		7.36925	5.77317	189.58	34.8536	25.7257	4.68514	2.02833e-11		13.1076	20.6458	507.656	255.52	38.73	5.27538	4.44047e-06
WBGene00001841	hen-1		16.1204	4.99927	629.738	239.419	39.0646	5.28779	3.23458e-11		22.5681	13.0592	1218.17	822.878	53.9773	5.75428	0.000421705
WBGene00019055	F58F9.1		101.658	33.3714	1150.5	273.425	11.3174	3.50047	3.56168e-11		139.399	28.6725	1710.76	669.881	12.2724	3.61735	1.42865e-06
WBGene00019019	frpr-10		60.4331	23.3274	784.11	81.809	12.9748	3.69765	3.62672e-11		89.2475	23.8125	1054.89	585.482	11.8198	3.56313	0.00181636
WBGene00009183	F27C8.2		62.8249	18.8946	7481.44	3436.9	119.084	6.89584	5.39276e-11		41.9376	31.6438	12108.1	5230.29	288.717	8.17351	1.29092e-16
WBGene00002016	hsp-16.2		815.43	1314.27	14975.4	4300.32	18.365	4.19889	6.11526e-11		120.766	45.2974	9266.26	3081.8	76.7292	6.2617	1.47405e-19
WBGene00006864	npr-16		257.426	25.1781	2548.19	318.9	9.8987	3.30724	1.30753e-10		254.487	130.423	3600.57	1467.11	14.1484	3.82257	3.60515e-07
WBGene00011772	T14G8.4		7.63683	5.36117	170.26	61.3309	22.2946	4.47862	1.81777e-10		12.5736	22.7239	222.032	105.039	17.6586	4.1423	0.000121429
WBGene00011456	T05A1.5		113.671	48.7034	6057.56	2593.85	53.2904	5.7358	3.18884e-10		114.724	29.5978	12549.7	6513.14	109.391	6.77335	7.01459e-09
WBGene00001782	gst-34		10.9977	4.57785	204.593	67.8746	18.6033	4.21749	4.4697e-10		7.28847	8.87703	246.734	101.074	33.8526	5.08119	1.30417e-10
WBGene00003878	pept-3		310.251	55.2926	2629.15	717.07	8.47426	3.08309	6.98462e-10		194.025	84.134	4351.87	1772.78	22.4295	4.48732	2.15536e-08
WBGene00019224	gnrr-5		98.6552	26.0397	1621.12	565.41	16.4322	4.03846	1.49268e-09		84.4024	54.0101	3452.11	2352.77	40.9006	5.35405	0.000536164
WBGene00018191	frpr-7		61.1127	35.1082	567.12	92.4125	9.2799	3.21411	2.23694e-09		104.691	60.1129	1018.25	514.747	9.72619	3.28187	0.000943104
WBGene00016324	C32E8.6		58.8558	10.6362	15550.2	8501.45	264.208	8.04553	2.48176e-09		82.834	25.2507	27707.1	15853	334.49	8.38582	1.51517e-09
WBGene00012457	acbp-6		18.5629	5.29866	2150.25	1028.64	115.836	6.85594	2.51456e-09		21.7546	10.6659	3226.82	1396.11	148.328	7.21265	1.6744e-13
WBGene00010060	F54E4.4		26.8548	9.90376	330.307	54.8891	12.2997	3.62055	2.6755e-09		20.1195	13.4392	484.417	224.911	24.077	4.58958	9.53469e-07
WBGene00045365	ZC449.7		84.106	17.5674	1410.95	488.865	16.7759	4.06832	3.20008e-09		155.152	17.3535	2746.77	1319.36	17.7038	4.14598	1.8812e-05
WBGene00015325	C02B8.7		1.39214	1.12575	80.1666	24.1051	57.585	5.84762	3.20878e-09		0.505399	1.0108	213.251	130.144	421.945	8.72091	1.8904e-07
WBGene00016575	C41H7.5		18.1048	25.2102	264.049	69.244	14.5845	3.86636	4.89119e-09		17.7054	6.42779	391.533	154.133	22.1138	4.46687	2.22402e-08
WBGene00013234	fbxb-24		19.5218	14.2219	246.101	65.56	12.6065	3.65609	5.51249e-09		22.9258	17.2449	431.135	224.421	18.8057	4.23309	0.000151698
WBGene00017442	F13H8.9		35.167	11.2679	4578.88	2321.68	130.204	7.02463	6.15965e-09		50.5985	34.2405	8166.93	4678.47	161.407	7.33455	4.95623e-08
WBGene00009986	F53F4.2		121.437	30.8589	1123.92	217.299	9.25518	3.21026	8.08324e-09		212.963	74.3865	4888.42	3638.74	22.9543	4.52069	0.0122296
WBGene00021265	Y22D7AR.12		0.336474	0.672948	58.7214	20.7628	174.52	7.44725	1.03668e-08		2.00833	2.83396	29.3235	22.6351	14.601	3.86799	0.026465
WBGene00044443	ZC21.10		0.672948	1.3459	148.012	75.3612	219.946	7.781	1.1331e-08		1.87866	3.75731	153.417	89.9741	81.6634	6.35162	1.43632e-06
WBGene00000295	cat-1		87.318	31.5421	733.432	121.408	8.39955	3.07031	1.4776e-08		60.0854	35.635	847.457	272.73	14.1042	3.81805	1.76134e-09
WBGene00014171	nep-26		526.589	142.079	4874.12	1519.11	9.25603	3.21039	2.6023e-08		392.021	119.834	5070.03	2273.57	12.933	3.69299	1.16689e-05
WBGene00016110	npr-11		9.8502	7.16587	223.518	92.2747	22.6917	4.50409	3.51424e-08		27.8001	17.9462	298.456	126.847	10.7358	3.42435	2.48344e-05
WBGene00000857	cwn-1		278.485	134.505	3606.85	1225.54	12.9517	3.69507	4.14613e-08		271.944	53.8517	5302.96	2013.48	19.5002	4.28541	6.75431e-09
WBGene00001464	flp-21		27.9793	10.4702	294.982	37.0511	10.5429	3.39819	4.14613e-08		65.3669	27.2916	422.461	172.935	6.46293	2.69219	0.000469262
WBGene00011263	R13H4.5		463.757	61.1712	5133.16	1711.99	11.0686	3.46841	4.51564e-08		451.579	208.792	4447.38	1822.66	9.84851	3.29991	2.138e-05
WBGene00011265	R13H4.7		52.0079	15.2011	435.398	99.191	8.37176	3.06553	8.15823e-08		101.559	65.5454	464.118	233.473	4.56994	2.19218	0.0387628
WBGene00020319	npr-31		43.8453	10.3926	395.397	87.2461	9.01802	3.17281	8.23344e-08		54.52	48.5108	690.895	386.851	12.6723	3.66361	0.00234871
WBGene00018749	F53C3.5		21.4146	7.83834	260.059	58.3127	12.144	3.60217	8.34202e-08		26.5871	12.1461	196.236	92.3384	7.38086	2.88379	0.000847462
WBGene00235152	Y7A5A.22		1.29602	1.906	90.0007	43.1801	69.4438	6.11777	8.50033e-08		0	0	97.7821	50.6439	Inf	Inf	1.40001e-09
WBGene00013974	npr-9		11.2187	7.74236	157.791	4.20712	14.065	3.81404	1.0066e-07		15.6343	14.7367	286.079	123.919	18.2981	4.19362	1.22556e-06
WBGene00004902	snf-3		1759.67	270.808	11465.3	803.306	6.51557	2.70389	1.08073e-07		2224.71	252.633	26694.8	14337.4	11.9992	3.58487	0.00079731
WBGene00003181	med-2		6.29726	4.60293	264.862	121.283	42.0599	5.39437	1.4227e-07		7.7374	10.5127	560.994	379.968	72.5042	6.17999	0.000233979
WBGene00017381	ddr-2		128.222	34.4894	944.104	226.341	7.36306	2.8803	2.16583e-07		109.307	61.9006	1464.9	561.21	13.4017	3.74434	5.85389e-07
WBGene00019445	frpr-12		48.5985	27.9022	600.743	212.372	12.3614	3.62777	2.32875e-07		26.9927	29.916	1034.31	539.414	38.3183	5.25996	1.40073e-06
WBGene00171002	21ur-9918		1.57531	0.413886	330.582	187.54	209.852	7.71323	2.9418e-07		3.38844	1.28715	536.352	235.396	158.289	7.30642	1.1329e-12
WBGene00011300	R107.5		285.303	200.231	3243.44	1112.73	11.3684	3.50696	2.9418e-07		255.372	76.6005	2677.05	811.846	10.4829	3.38997	1.01505e-07
WBGene00016576	C41H7.6		47.903	14.6536	407.231	92.8527	8.50115	3.08766	3.60942e-07		79.9077	39.3063	664.851	257.102	8.32024	3.05662	3.04413e-05
WBGene00004924	snt-4		8421.82	1355.99	47636.2	6653.5	5.65628	2.49985	3.66885e-07		8058.68	1918.26	72281.1	33877.2	8.96935	3.165	0.000227435
WBGene00019511	K08A2.1		289.926	95.1461	1681.66	130.132	5.8003	2.53613	4.81235e-07		310.857	53.2218	3158.8	1517.49	10.1616	3.34505	0.000257874
WBGene00044603	acbp-7		13.9987	7.94647	164.159	53.8142	11.7267	3.55173	5.54743e-07		8.09296	4.48024	253.041	145.958	31.2668	4.96656	6.17186e-05
WBGene00001461	flp-18		272.796	37.7134	1687.89	409.193	6.18737	2.62933	5.83569e-07		282.398	74.8155	2604.09	1174.62	9.22135	3.20498	0.00017854
WBGene00010329	F59D12.1		77.5083	22.064	539.806	75.6574	6.96449	2.80002	6.87173e-07		94.5276	27.069	599.103	203.503	6.33786	2.664	8.98473e-05
WBGene00021941	lgc-33		43.1494	12.1579	366.06	121.259	8.48353	3.08466	7.84673e-07		40.3747	12.3801	605.536	308.079	14.9979	3.90669	0.000182886
WBGene00010043	F54C9.7		62.5462	23.8554	450.054	45.2327	7.19555	2.8471	7.96644e-07		86.9705	13.0143	678.781	366.955	7.80473	2.96435	0.00472996
WBGene00020854	T27C4.1		596.089	228.686	4679.78	1678.56	7.8508	2.97284	9.09262e-07		706.439	111.188	5321.15	2289.23	7.53236	2.9131	0.000155651
WBGene00009750	F46A8.7		1162.84	392.46	6521.66	422.401	5.60837	2.48758	9.89248e-07		1594.02	323.792	13087.7	6992.96	8.21054	3.03748	0.00303069
WBGene00009558	F39B2.8		2981.75	1104.95	15628.9	2021.94	5.24153	2.38999	9.89248e-07		2513.48	916.894	28830.5	13478	11.4703	3.51983	6.14588e-05
WBGene00013198	Y54E5A.2		35.0946	34.1709	1167.58	577.004	33.2695	5.05613	1.13073e-06		41.3144	17.6501	2544.26	978.459	61.5828	5.94446	6.90013e-14
WBGene00022584	ZC266.1		44.92	23.8995	700.14	274.449	15.5864	3.96221	1.2918e-06		54.9383	32.6761	566.345	289.6	10.3087	3.3658	0.00157081
WBGene00002084	ins-1		70.1359	13.7899	491.936	93.3244	7.01404	2.81025	1.29343e-06		37.8524	2.42945	454.482	180.813	12.0067	3.58577	1.4828e-06
WBGene00020634	acs-9		66.1415	25.9343	5202.56	2905.19	78.658	6.29752	1.65129e-06		11.4308	9.59172	9561.24	5565.44	836.449	9.70813	5.36903e-11
WBGene00018252	F40H3.6		2.2242	1.45735	72.8685	32.4185	32.7616	5.03394	2.55767e-06		1.13383	1.45051	66.8951	30.3694	58.9992	5.88262	1.34109e-05
WBGene00008143	C47E8.4		102.076	70.75	762.764	142.729	7.47248	2.90159	2.57522e-06		72.0972	49.0198	838.007	267.102	11.6233	3.53895	1.26244e-07
WBGene00016570	gnrr-4		67.7572	26.7371	465.769	162.392	6.87409	2.78117	3.08828e-06		68.6874	28.5967	448.587	254.45	6.53084	2.70727	0.0227906
WBGene00005712	srv-1		312.895	43.5546	1830.36	329.203	5.84975	2.54837	3.60581e-06		383.173	108.027	3557.9	1750.48	9.28537	3.21496	0.000847287
WBGene00016574	C41H7.4		62.0155	21.5713	414.983	102.018	6.6916	2.74235	3.8004e-06		78.3672	41.9875	607.812	245.831	7.75594	2.9553	0.000103748
WBGene00008914	F17C11.2		198.992	45.781	1397.98	484.66	7.02527	2.81255	4.21738e-06		273.595	34.7925	2905.28	1734.47	10.6189	3.40856	0.00645713
WBGene00016580	C42C1.2		50.0961	30.9833	1761.66	867.32	35.1655	5.13609	4.45244e-06		40.2159	38.8304	2628.75	1100.88	65.3659	6.03047	2.10684e-11
WBGene00011400	T03F6.4		69.2507	15.8861	1534.04	707.315	22.1519	4.46936	4.60204e-06		54.3232	24.6044	3365.49	1813.11	61.9531	5.9531	7.7596e-07
WBGene00044168	M05D6.10		2.425	4.84999	74.1766	22.4949	30.5883	4.93491	4.66646e-06		0	0	28.6925	33.488	Inf	Inf	0.0496683
WBGene00021547	Y44E3A.1		20.9224	15.7931	180.286	43.9556	8.61686	3.10716	5.11265e-06		21.9766	30.881	329.162	142.602	14.9779	3.90476	2.18586e-06
WBGene00006535	tba-9		386.268	59.7508	2875.52	1058.36	7.44435	2.89615	6.45181e-06		545.573	165.617	5339.91	2898.11	9.78772	3.29097	0.00296455
WBGene00000872	cyk-1		189.978	65.3931	1253.76	444.2	6.59952	2.72236	6.67678e-06		103.287	50.6895	1867.28	1194.95	18.0785	4.17621	0.00189039
WBGene00008838	F15A4.2		10.5826	10.1187	145.023	32.3877	13.7039	3.77652	6.70729e-06		10.8356	15.4737	232.409	110.904	21.4488	4.42282	1.75644e-05
WBGene00007384	swt-3		2535.75	472.919	12863.4	3953.3	5.07283	2.34279	7.88915e-06		2505.53	549.533	25764.3	10878	10.283	3.36219	2.10099e-05
WBGene00011896	T21C9.11		3.32384	1.127	74.3485	3.58587	22.3683	4.48338	8.47387e-06		8.63847	3.91289	68.3198	17.2535	7.90878	2.98346	0.0142346
WBGene00021972	glb-31		57.5129	16.1777	397.583	63.8045	6.91294	2.7893	8.97635e-06		30.2019	18.2016	598.898	282.587	19.8298	4.3096	1.20867e-05
WBGene00020586	frpr-18		104.702	56.5867	632.825	102.901	6.04405	2.59552	9.21865e-06		120.05	38.8455	902.433	467.433	7.51711	2.91018	0.00513093
WBGene00012295	nmat-1		74.3518	19.2755	496.055	135.304	6.67173	2.73806	9.92743e-06		97.6378	54.1223	445.874	123.635	4.56661	2.19113	0.00596715
WBGene00011442	T04F8.3		31.1839	18.3906	249.43	82.1653	7.99869	2.99976	9.9547e-06		68.891	40.6477	449.843	236.169	6.52978	2.70704	0.00979816
WBGene00012152	cnc-10		20.0991	3.37286	171.278	36.5766	8.52167	3.09114	1.317e-05		28.7655	13.4172	604.267	446.486	21.0066	4.39277	0.0147149
WBGene00017661	frpr-6		35.7395	16.4951	253.668	63.2268	7.09769	2.82735	1.40224e-05		32.0699	15.3297	267.896	138.78	8.35351	3.06238	0.00290701
WBGene00001756	gst-8		1.71961	3.43921	52.3614	19.2299	30.4496	4.92835	1.92405e-05		0.375731	0.751463	27.8455	25.9766	74.1102	6.2116	0.0176364
WBGene00022951	C30E1.9		1221.85	472.019	5928.62	919.372	4.85216	2.27863	2.12468e-05		1217.39	74.5931	4166.45	574.204	3.42243	1.77502	0.00627341
WBGene00011154	R09A8.5		54.1551	8.57553	327.676	59.0104	6.05068	2.5971	2.16098e-05		81.0631	57.793	464.499	234.307	5.73009	2.51856	0.0166082
WBGene00006756	unc-17		199.987	73.1388	940.353	104.225	4.70206	2.23329	2.18472e-05		264.989	84.8879	1254.3	516.278	4.73339	2.24287	0.00126307
WBGene00011392	sbt-1		13160.4	848.494	58246.3	8653.54	4.42587	2.14596	2.89928e-05		17757.6	1800.65	89922.5	47143.7	5.06389	2.34024	0.019043
WBGene00008002	C38C10.6		85.0532	27.0048	485.048	131.926	5.70288	2.51169	2.9772e-05		89.9306	26.6918	871.497	577.919	9.69077	3.27661	0.0263267
WBGene00012128	nra-1		323.318	57.3107	1837.46	613.067	5.68314	2.50669	3.55173e-05		254.781	114.838	1614.9	614.826	6.33837	2.66411	2.76481e-05
WBGene00017850	F27B10.1		128.496	25.0121	677.093	78.3185	5.26939	2.39764	4.03797e-05		243.033	68.9452	1075.03	496.968	4.42341	2.14516	0.0136231
WBGene00044180	C47E8.11		2.03875	2.58442	53.0679	26.6303	26.0296	4.70208	4.14003e-05		2.83647	2.53742	82.1737	35.5534	28.9703	4.85651	4.22538e-05
WBGene00013885	ZC412.4		54.7118	30.7214	9580.04	6608.58	175.1	7.45204	4.31135e-05		39.9197	15.7475	16008.8	13154	401.026	8.64755	8.0304e-05
WBGene00020700	T22F3.11		25.3171	13.6024	463.354	214.483	18.302	4.19393	4.31135e-05		17.5963	19.4702	334.689	177.321	19.0204	4.24948	5.43719e-05
WBGene00000237	bam-2		546.086	242.347	2340.65	703.633	4.28623	2.09971	4.4732e-05		281.258	153.189	3537.17	1395.42	12.5762	3.65263	2.76461e-07
WBGene00017659	F21C10.10		87.5066	20.5455	532.625	137.227	6.08669	2.60566	4.80372e-05		93.9354	30.5987	331.143	139.598	3.52523	1.81772	0.0315103
WBGene00016034	C24A3.4		70.714	21.2847	399.566	80.7261	5.65045	2.49837	4.86308e-05		69.7132	30.1973	673.45	295.723	9.66029	3.27207	0.000135274
WBGene00001189	egl-21		12042	3644.29	47767.3	13853.9	3.96671	1.98794	4.86308e-05		8803.27	2369.81	80014.6	45462	9.08919	3.18415	0.00370898
WBGene00044155	Y7A5A.11		0.336474	0.672948	167.151	120.076	496.774	8.95645	4.86617e-05		1.29814	2.16456	250.759	143.316	193.168	7.59371	4.09573e-08
WBGene00009589	F40F11.4		4.81651	7.01903	110.479	51.3802	22.9376	4.51965	5.033e-05		0.683786	1.36757	49.3017	45.9815	72.1011	6.17195	0.0267137
WBGene00012281	W05E10.2		44.0307	14.7811	412.282	155.55	9.3635	3.22705	5.033e-05		48.6869	14.0414	492.724	283.665	10.1203	3.33917	0.00358809
WBGene00014794	K02E2.5		1.00942	2.01884	58.7999	34.4563	58.251	5.86421	5.51314e-05		0	0	61.7997	42.5405	Inf	Inf	2.48344e-05
WBGene00235291	C01G5.25		175.977	41.2196	887.541	146.96	5.0435	2.33442	5.69328e-05		302.726	49.8204	915.692	368.667	3.02482	1.59685	0.0353782
WBGene00019300	swt-1		212.877	22.9196	1082.41	282.527	5.08467	2.34616	6.05226e-05		159.628	11.511	1526.02	518.653	9.55988	3.25699	3.27924e-07
WBGene00004056	pmk-2		124.15	19.625	825.205	312.527	6.64686	2.73267	6.51409e-05		126.573	30.1398	1137.89	637.382	8.98998	3.16832	0.00482861
WBGene00008848	inft-2		169.568	95.6273	938.928	329.43	5.53717	2.46915	6.63894e-05		83.9846	81.264	1980.22	989.931	23.5783	4.55939	2.37076e-06
WBGene00011014	hpo-30		20.831	11.9318	154.013	24.4969	7.39348	2.88625	6.70368e-05		14.6669	12.3871	168.028	90.5719	11.4563	3.51807	0.00141353
WBGene00001165	efn-4		95.5669	33.7368	487.012	129.62	5.09603	2.34937	6.71678e-05		78.7515	55.8074	677.377	276.382	8.60145	3.10458	7.5371e-05
WBGene00008997	lgc-31		235.728	46.5822	1045.84	220.074	4.43665	2.14947	6.81076e-05		247.153	102.262	1235.47	394.121	4.9988	2.32158	0.000181755
WBGene00007417	ceh-58		60.0328	12.1511	306.72	109.797	5.10921	2.3531	7.48384e-05		55.348	11.7818	416.801	273.859	7.53055	2.91275	0.0366221
WBGene00017292	F09E5.16		152.749	13.4516	831.933	302.81	5.44639	2.4453	8.41675e-05		136.412	39.0835	1917.69	1376.77	14.0581	3.81333	0.0194242
WBGene00022086	sprr-3		15.965	5.75428	128.515	26.5986	8.04982	3.00896	8.6309e-05		11.4373	11.0255	163.74	87.159	14.3164	3.8396	0.000297678
WBGene00011431	T04D3.1		4.30656	2.79809	91.023	46.7016	21.1359	4.40162	8.65747e-05		4.85418	7.83367	105.274	48.512	21.6874	4.43878	7.59581e-05
WBGene00003911	pak-1		1005.18	291.675	4111.34	1062.1	4.09016	2.03216	8.66867e-05		769.25	183.613	6306.03	2714.77	8.19763	3.03521	7.37954e-05
WBGene00000451	ceh-30		95.0822	36.2643	478.423	148.693	5.03168	2.33104	8.77438e-05		53.3949	29.7842	883.814	405.8	16.5524	4.04897	6.36165e-06
WBGene00017243	F08C6.5		138.768	47.2126	720.799	207.52	5.19426	2.37692	8.98039e-05		97.3815	47.2593	724.692	145.247	7.44178	2.89565	4.48462e-05
WBGene00009540	hlh-31		0	0	29.9295	18.3823	Inf	Inf	9.26106e-05		0	0	31.4392	17.1353	Inf	Inf	0.000660357
WBGene00004744	scp-1		310.223	130.992	1969.81	733.074	6.34966	2.66668	9.45794e-05		214.258	68.9778	1259.34	334.679	5.87771	2.55525	8.50676e-05
WBGene00021353	iglr-3		26.9454	25.8176	217.48	94.8475	8.07116	3.01278	9.83173e-05		19.8038	22.7666	106.281	45.0613	5.3667	2.42404	0.0103629
WBGene00020727	npr-21		12.3562	9.54559	102.39	27.5324	8.28656	3.05077	0.000104881		23.7005	20.7694	199.214	131.894	8.4055	3.07133	0.0348356
WBGene00011303	R166.3		80.3656	27.2386	585.567	218.782	7.28629	2.86518	0.000106127		85.0401	33.759	366.803	74.5642	4.31329	2.10879	0.0057826
WBGene00022144	pghm-1		4887.59	238.313	19203.5	5226.67	3.92902	1.97417	0.000108825		6474.99	1067.74	31952.8	18648	4.9348	2.30299	0.048904
WBGene00010838	M03C11.1		89.9462	15.1958	492.839	115.196	5.47927	2.45398	0.00011153		93.8525	33.5618	467.29	140.326	4.97898	2.31585	0.00115855
WBGene00194702	C32E8.12		2.58059	2.37436	86.1778	42.6788	33.3947	5.06155	0.00011489		1.82352	2.27381	141.897	38.6162	77.8148	6.28197	8.20841e-09
WBGene00020341	T08B1.4		73.3654	12.6078	477.692	193.832	6.51113	2.70291	0.000147888		60.4548	19.177	1452.53	974.163	24.0266	4.58656	0.00242171
WBGene00001494	frm-8		566.875	175.873	2298.03	83.8178	4.05386	2.01929	0.000152994		526.514	103.148	3670.36	1796.86	6.97107	2.80138	0.00166491
WBGene00002020	hsp-16.49		364.536	630.049	4953.08	1939.88	13.5874	3.76419	0.000160421		73.0712	28.2692	3622.09	1268.77	49.5693	5.63138	4.64284e-15
WBGene00007116	B0198.3		265.537	125.245	1023.71	253.328	3.85526	1.94683	0.000204121		135.612	89.5337	1490.61	1103.33	10.9918	3.45836	0.0260957
WBGene00022132	Y71F9B.14		0.216297	0.432594	34.4686	21.1718	159.358	7.31613	0.000208059		1.517	1.29868	182.523	139.031	120.318	6.91071	0.000394741
WBGene00000262	bra-1		48.2924	20.8979	278.715	64.2131	5.77141	2.52893	0.000211169		43.5889	30.1887	325.953	109.658	7.47788	2.90263	0.000168209
WBGene00000174	aqp-6		32.4294	19.6435	186.442	32.0179	5.74915	2.52335	0.00021314		74.6806	50.0793	239.216	98.64	3.20319	1.67951	0.0451046
WBGene00007951	dmsr-8		78.5794	43.2768	381.657	125.278	4.85696	2.28005	0.000260778		82.4581	51.1942	577.253	242.985	7.00057	2.80747	0.000314035
WBGene00199897	R13H4.11		5.34689	4.92307	70.245	33.49	13.1375	3.71562	0.000265177		2.00833	2.83396	50.5952	28.0561	25.1927	4.65494	0.000529587
WBGene00010188	F57B1.5		24.9957	7.06738	161.742	26.3971	6.47078	2.69394	0.000272737		37.6123	16.1029	350.69	197.474	9.32382	3.22092	0.00528754
WBGene00022519	ZC123.4		406.548	126.327	1683.65	199.195	4.14134	2.0501	0.000293578		413.883	126.424	2871.54	1291.51	6.93806	2.79453	0.000795958
WBGene00003242	mig-6		9615.08	4717.86	137560	72272.3	14.3067	3.83862	0.000312042		6671.37	2431.89	248564	132892	37.2583	5.21949	4.02025e-06
WBGene00017706	F22E5.7		10.9665	5.17666	101.532	27.2572	9.25838	3.21076	0.000366614		9.51927	4.16837	174.984	94.6252	18.3821	4.20023	0.000221699
WBGene00016558	C41A3.1		37.2231	8.56868	633.503	334.528	17.0191	4.08908	0.000375288		16.8861	18.8357	697.487	495.058	41.3054	5.36826	0.0019189
WBGene00006522	abcx-1		84.7669	47.8863	851.639	387.54	10.0468	3.32867	0.00037885		49.6114	23.4745	2007.8	1073.44	40.4705	5.3388	3.47362e-06
WBGene00014516	hpo-42		38.2834	11.6181	226.253	87.1462	5.90995	2.56315	0.000405043		50.4226	17.5281	1043.77	743.834	20.7004	4.37159	0.00596715
WBGene00023498	lin-15A		418.794	75.5843	12994	7868.04	31.0272	4.95546	0.000415379		344.001	137.914	18859.8	13641.4	54.8247	5.77675	0.000618377
WBGene00004045	pll-1		384.789	70.4889	1463.48	238.332	3.80332	1.92726	0.000427298		203.785	135.497	2298.93	911.959	11.2811	3.49584	5.63401e-07
WBGene00021185	Y9C12A.1		7.70808	4.79697	75.6963	16.727	9.82038	3.29578	0.000443837		4.76151	5.86492	110.658	51.1177	23.2402	4.53855	9.79401e-06
WBGene00008610	F09C3.2		140.886	69.6937	1305.52	589.521	9.26647	3.21202	0.000467162		160.03	39.9294	2387.24	1658.25	14.9175	3.89893	0.0132142
WBGene00010874	M05D6.1		0.173214	0.346428	43.5706	27.9532	251.542	7.97465	0.00048346		0	0	29.1879	23.7127	Inf	Inf	0.00168944
WBGene00014848	VM106R.1		207.566	11.3067	882.601	145.966	4.25214	2.08819	0.000496432		254.571	58.7346	1048.74	492.062	4.11962	2.04251	0.0174269
WBGene00003010	lin-24		250.436	41.5842	1042.94	381.205	4.16448	2.05814	0.000521931		246.743	27.3052	1281.5	534.166	5.19367	2.37675	0.00113788
WBGene00005770	srw-23		0	0	24.4571	0.76953	Inf	Inf	0.000533717		0	0	38.3793	20.6233	Inf	Inf	0.000127077
WBGene00002019	hsp-16.48		484.263	810.264	6294.17	2611.65	12.9974	3.70015	0.000606506		96.5745	37.8291	4844.69	1762.68	50.1653	5.64862	4.30922e-14
WBGene00019020	F57H12.5		12.4072	9.67027	131.948	65.2042	10.6347	3.41071	0.00062797		1.87866	3.75731	72.3965	54.5154	38.5363	5.26815	0.00166674
WBGene00005702	sru-39		21.2223	14.141	128.083	14.7852	6.0353	2.59343	0.00062797		4.88451	9.76902	229.759	125.323	47.0384	5.55577	7.45853e-07
WBGene00011314	T01B7.9		54.6363	14.7819	281.932	26.5264	5.16016	2.36742	0.000658197		53.6263	20.3672	416.279	213.698	7.76259	2.95654	0.00431028
WBGene00017711	F22E5.13		33.1462	5.97414	186.207	28.6707	5.61774	2.48999	0.000707557		40.2318	24.6633	163.394	59.6162	4.06131	2.02194	0.0118344
WBGene00008693	F11C1.4		11.6684	12.9788	80.164	6.50187	6.87019	2.78035	0.0007629		22.6679	20.3727	107.933	56.6279	4.76148	2.25141	0.0422279
WBGene00019177	H10D18.1		42.5473	14.5734	201.11	17.4169	4.72674	2.24084	0.000769114		49.9292	43.9966	337.626	214.817	6.76209	2.75747	0.0407267
WBGene00022391	Y95B8A.12		135.711	47.6504	510.587	86.7843	3.76232	1.91162	0.00077442		113.716	70.8143	642.047	285.909	5.64607	2.49725	0.00281388
WBGene00000248	ben-1		298.996	105.302	1101.73	356.512	3.68476	1.88157	0.000791476		176.834	83.4064	1017.71	372.918	5.75519	2.52486	8.98032e-05
WBGene00009807	pepm-1		33.8533	11.5132	195.261	15.9996	5.76785	2.52803	0.00083063		45.2599	25.9544	196.606	101.131	4.34392	2.119	0.01705
WBGene00017775	F25B5.3		1972.17	61.0746	9569.35	3581.65	4.8522	2.27864	0.000875114		1696.23	266.634	28738.4	19973.6	16.9425	4.08258	0.00853412
WBGene00016712	C46E10.8		0	0	22.8554	7.61971	Inf	Inf	0.000885642		0	0	86.0925	59.0421	Inf	Inf	9.81092e-06
WBGene00004748	sdf-9		20.1368	3.75995	163.388	73.5886	8.11391	3.0204	0.000885642		1.4231	2.43923	134.64	75.3549	94.6102	6.56392	1.18711e-06
WBGene00012670	Y39B6A.8		190.898	65.5075	1435.84	644.577	7.5215	2.91102	0.000885642		80.0492	44.6291	1868.59	849.789	23.343	4.54492	1.28375e-06
WBGene00013440	Y66D12A.14		26.3798	8.9872	3091.31	2398.64	117.185	6.87264	0.000968054		11.6829	14.0042	4103.26	3268.82	351.218	8.45622	4.29136e-05
WBGene00011955	cdka-1		398.188	27.8022	1514.57	205.859	3.80366	1.92739	0.000969915		399.14	144.479	1902.65	724.532	4.76686	2.25304	0.000570556
WBGene00002024	hsp-43		267.629	59.6351	1133.18	238.256	4.23414	2.08207	0.000988132		448.746	104.613	1760.23	719.429	3.92255	1.97179	0.00568075
WBGene00018728	frpr-8		10.6835	7.66811	89.0365	24.9714	8.33402	3.05901	0.00099108		26.2569	19.4974	215.758	105.291	8.21718	3.03864	0.00252908
WBGene00017208	fbxb-35		0.286601	0.573202	114.419	89.9981	399.229	8.64107	0.00100083		0	0	227.494	121.766	Inf	Inf	5.00415e-11
WBGene00008438	DH11.5		462.868	46.6557	3025.21	1345.72	6.53579	2.70836	0.00105129		488.491	116.296	2734.94	1506.01	5.59875	2.48511	0.0155609
WBGene00021641	Y47G6A.15		15.608	9.4364	159.616	78.7903	10.2265	3.35425	0.00119421		19.4782	18.1633	285.227	164.52	14.6434	3.87217	0.00182975
WBGene00002017	hsp-16.11		122.597	202.343	1650.32	737.97	13.4613	3.75075	0.00143256		25.6513	5.40897	1130.86	394.954	44.0858	5.46224	2.28421e-14
WBGene00012813	Y43F8B.2		7802.21	602.973	71964	33012.3	9.22354	3.20532	0.00143749		5120.07	961.162	47536.4	18688.3	9.28431	3.21479	4.60391e-06
WBGene00015231	cutl-14		327.122	88.5112	1254.36	415.939	3.83455	1.93906	0.00149106		119.359	44.2918	1586.77	742.508	13.2941	3.73272	5.10475e-05
WBGene00020069	R13H7.2		212.829	21.1981	13697.3	9968.19	64.3581	6.00805	0.00152816		185.088	138.791	18492.9	14049.3	99.9145	6.64262	0.00028097
WBGene00005887	srw-140		0.502898	0.591937	248.868	212.95	494.868	8.9509	0.001571		0.881131	1.03924	589.272	303.676	668.768	9.38536	2.08269e-12
WBGene00019854	R03H10.1		30.9073	16.8436	173.784	34.227	5.62275	2.49128	0.00179941		8.30405	12.6158	186.844	29.0472	22.5004	4.49188	3.11891e-08
WBGene00017813	F26A10.1		5.55032	4.60481	58.7902	12.9226	10.5922	3.40493	0.00191463		10.3846	10.7789	82.5806	53.8308	7.9522	2.99135	0.0282349
WBGene00045180	K07F5.17		0	0	24.7174	16.7583	Inf	Inf	0.00192324		0	0	47.6151	21.4809	Inf	Inf	1.37446e-05
WBGene00220001	K02F3.15		0.336474	0.672948	26.8332	17.0182	79.7481	6.31738	0.00201545		1.65257	2.4097	51.7135	33.148	31.2927	4.96775	0.00191352
WBGene00020964	polq-1		272.59	46.1509	5957.82	3696.17	21.8564	4.44998	0.00208778		243.398	56.9452	9182.31	5806.15	37.7255	5.23747	0.000196
WBGene00010737	K10C8.4		87.1097	15.0638	369.337	47.8719	4.23991	2.08403	0.00218254		87.6239	12.3954	580.808	229.856	6.62841	2.72866	7.92637e-05
WBGene00017046	utx-1		261.163	86.9836	881.079	311.098	3.37368	1.75432	0.00218254		163.959	86.8109	1215.25	543.569	7.41192	2.88985	0.000203158
WBGene00017350	F10E7.9		328.089	33.5371	2166.68	1020.03	6.60393	2.72333	0.00218774		339.013	83.0053	2366.69	1412.39	6.9811	2.80346	0.0186649
WBGene00008978	cutl-3		247.184	67.4694	1147.55	450.349	4.64248	2.2149	0.00227019		247.426	81.0305	3325.2	2455.04	13.4392	3.74837	0.0242966
WBGene00013055	Y50E8A.12		3.07451	4.29179	39.4298	7.37272	12.8247	3.68085	0.00242086		0.159605	0.319211	54.4047	20.4289	340.87	8.41308	1.35855e-05
WBGene00003175	mec-12		17663.9	8205.13	54491.4	5744.35	3.08491	1.62523	0.00245828		9486.17	4021.87	67328	25128	7.09749	2.82731	5.82925e-06
WBGene00004969	spe-15		200.943	32.5124	670.365	212.487	3.33609	1.73816	0.00258337		125.594	56.2654	1038.69	625.334	8.27021	3.04792	0.0101996
WBGene00018311	F41G4.8		443.518	187.554	2392.77	991.01	5.39499	2.43162	0.00264167		569.467	77.4383	5119.46	2807.07	8.98991	3.16831	0.00329415
WBGene00011078	R07B1.6		10.9207	10.414	83.3632	36.6344	7.63347	2.93234	0.00282726		3.82598	2.37011	96.5544	44.1752	25.2365	4.65744	6.17186e-05
WBGene00000280	cah-2		101.83	33.8659	583.451	242.034	5.72964	2.51844	0.00284871		103.904	44.2861	832.501	475.491	8.01222	3.0022	0.0092635
WBGene00008021	C39B10.1		107.053	11.3827	396.016	91.337	3.69927	1.88724	0.00284871		75.4825	26.9743	493.093	257.557	6.53254	2.70765	0.00748588
WBGene00018639	tbc-16		144.107	11.5201	538.692	125.825	3.73815	1.90233	0.00285659		120.676	60.3156	574.638	260.103	4.76181	2.25151	0.00824798
WBGene00002015	hsp-16.1		105.944	185.806	1519.54	724.572	14.3429	3.84227	0.00288109		22.1584	12.0825	1025.03	367.422	46.2592	5.53167	1.20655e-13
WBGene00020051	R13A5.9		486.069	36.3087	1711.75	302.038	3.52162	1.81624	0.00288109		487.606	40.1962	1789.05	783.809	3.66905	1.87541	0.0119846
WBGene00017983	F32D1.3		266.863	25.6817	922.775	322.229	3.45786	1.78988	0.00295407		149.177	86.6595	1900.96	1207.25	12.743	3.67163	0.00452738
WBGene00000069	acy-2		98.5693	33.829	2252.84	1412.61	22.8554	4.51446	0.00303849		51.1583	41.2824	3632.11	2934.96	70.9975	6.1497	0.00218157
WBGene00044756	F58F12.4		12.0869	4.60994	90.772	20.5444	7.50995	2.9088	0.00311753		11.1033	15.4215	104.56	39.3731	9.417	3.23527	0.00453467
WBGene00007805	clec-231		3.5149	5.43885	361.398	279.297	102.819	6.68396	0.00320676		1.7689	3.5378	206.407	231.286	116.687	6.8665	0.0376331
WBGene00016101	C25E10.12		199.633	25.278	722.225	188.006	3.61776	1.8551	0.00323163		155.531	28.2159	998.45	309.833	6.41963	2.68249	4.66514e-05
WBGene00021156	Y4C6B.2		78.1994	14.5111	331.119	48.6004	4.23428	2.08212	0.00325219		58.9602	37.084	380.474	96.8485	6.45307	2.68999	0.000290633
WBGene00017941	F31A9.2		5.61279	6.94181	65.5301	21.6883	11.6751	3.54537	0.00335173		6.29529	6.16536	207.697	90.9692	32.9924	5.04406	1.02428e-08
WBGene00018637	F49E8.6		397.563	118.804	1343.78	240.313	3.38005	1.75705	0.00337857		301.886	92.3493	2032.81	809.214	6.7337	2.7514	5.44351e-05
WBGene00019713	pqn-52		495.98	91.4493	3065.73	1340.29	6.18114	2.62787	0.00349096		333.566	86.5724	4197.69	1398.96	12.5843	3.65355	1.87323e-09
WBGene00019185	H10E21.5		332.205	145.097	1122.92	297.375	3.38019	1.7571	0.00359883		395.291	155.001	1138.4	292.408	2.8799	1.52602	0.0364244
WBGene00000288	cal-4		271.826	109.986	1049.83	380.487	3.86216	1.94941	0.00372022		240.446	71.0475	1459.66	836.335	6.07064	2.60185	0.0155377
WBGene00007746	C26D10.6		275.017	78.8917	1477.85	635.127	5.37367	2.42591	0.00378263		304.358	166.145	1885.86	825.374	6.1962	2.63138	0.000591946
WBGene00008407	D2023.3		226.267	40.6605	780.265	204.933	3.44843	1.78594	0.00390176		237.438	69.2721	994.034	469.769	4.1865	2.06574	0.00915423
WBGene00018739	F53B1.8		765.801	298.81	2362.04	250.933	3.08441	1.62499	0.00406456		641.62	218.201	3805.02	1618.99	5.93034	2.56811	0.000424111
WBGene00018879	F55D10.4		61.2341	22.6702	268.754	94.823	4.38897	2.13388	0.00420128		67.9401	30.4963	336.43	155.036	4.95186	2.30797	0.00489904
WBGene00006570	tig-2		995.831	209.293	3414.73	675.978	3.42902	1.7778	0.00427142		1079	122.85	4573.27	1530.51	4.23842	2.08353	0.000928586
WBGene00004807	skr-1		1941.56	34.2861	6528.58	1186.47	3.36254	1.74955	0.00431228		2675.02	314.946	9845.55	3773.33	3.68056	1.87992	0.00379945
WBGene00023497	lin-15B		1117.47	206.671	17132.8	10529.7	15.3318	3.93845	0.00437625		721.824	232.776	28120.5	19305.7	38.9575	5.28383	0.000671818
WBGene00009675	F44A6.3		2.10595	2.73018	33.6856	8.71819	15.9954	3.99959	0.0045742		1.87866	3.75731	64.3967	35.2403	34.278	5.09921	3.73723e-05
WBGene00006624	try-6		2.3072	2.70543	128.743	95.9501	55.8004	5.8022	0.00479555		6.98592	5.07495	101.934	83.1752	14.5913	3.86704	0.0451239
WBGene00015664	C10A4.3		11.232	10.147	169.887	94.0319	15.1253	3.91889	0.00479808		6.99669	6.79276	263.661	92.6268	37.6837	5.23587	2.58271e-10
WBGene00000072	add-1		217.455	39.3869	1595.44	797.548	7.33687	2.87516	0.00511853		122.7	47.1543	2714.27	1601	22.1213	4.46736	0.00028097
WBGene00044900	cnc-11		11.6843	3.64344	306.825	190.913	26.2595	4.71477	0.00515323		20.0913	18.4978	424.143	216.285	21.1107	4.3999	6.41919e-05
WBGene00009386	tag-290		118.174	47.2555	619.837	251.792	5.24511	2.39097	0.00522222		181.409	30.8561	1115.07	552.805	6.14673	2.61982	0.00477907
WBGene00016139	ntl-9		165.487	74.5208	503.682	168.618	3.04363	1.60579	0.0052465		84.4508	35.2691	951.032	498.409	11.2614	3.49331	0.000439229
WBGene00008592	F08H9.4		11.0479	8.84005	166.133	92.5387	15.0375	3.91049	0.00528783		27.0435	14.6273	132.494	78.0533	4.89928	2.29257	0.0354575
WBGene00011874	T20G5.13		0	0	24.9124	18.311	Inf	Inf	0.00537639		0.375731	0.751463	20.8523	14.5512	55.498	5.79436	0.024394
WBGene00016417	C34F11.8		660.11	207.806	2672.03	943.799	4.04785	2.01715	0.005573		1080.36	105.132	6687.03	3972.22	6.18965	2.62986	0.0268242
WBGene00011310	T01B4.3		5.43576	5.86736	47.1022	19.053	8.66525	3.11524	0.00562606		0	0	71.2978	44.5888	Inf	Inf	1.96632e-06
WBGene00001123	dyf-7		31.1728	18.0108	257.072	132.046	8.24668	3.04381	0.00562606		44.78	21.2555	355.72	163.195	7.94373	2.98982	0.000252692
WBGene00007638	C17D12.3		1.29919	0.717742	28.5193	14.4235	21.9517	4.45626	0.00563255		1.84755	1.19605	75.8259	58.2766	41.0413	5.359	0.00494295
WBGene00001852	hil-1		109.23	33.857	426.538	88.0359	3.90495	1.9653	0.00564362		166.496	118.907	692.161	308.098	4.15722	2.05562	0.0136611
WBGene00009825	F47G4.4		275.456	99.2239	1089.49	407.759	3.9552	1.98375	0.00565226		269.188	114.475	1438.31	453.046	5.34313	2.41768	8.19388e-05
WBGene00015674	C10E2.4		5.77756	3.57838	78.0474	44.4058	13.5087	3.75582	0.00571101		10.1115	8.8632	84.1057	42.8858	8.31786	3.05621	0.002456
WBGene00003616	nhr-17		277.577	92.745	1032.7	327.12	3.72039	1.89545	0.00573668		103.307	33.2389	472.912	182.574	4.57774	2.19463	0.00171026
WBGene00017389	lgc-38		965.227	347.848	2643.84	910.623	2.73908	1.45369	0.00574772		816.57	152.882	5929.94	3902.2	7.26201	2.86037	0.0355027
WBGene00017550	nep-6		0	0	41.8482	36.2808	Inf	Inf	0.00597125		0.375731	0.751463	48.0718	30.8397	127.942	6.99935	4.62903e-05
WBGene00008737	gnrr-7		3.49441	2.27927	65.6957	41.1573	18.8002	4.23268	0.00598193		6.18616	7.65034	152.019	68.5637	24.574	4.61906	1.42865e-06
WBGene00001484	fox-1		703.599	306.434	3956.55	1842.67	5.6233	2.49142	0.00603985		541.637	299.96	6149.27	2547.88	11.3531	3.50502	3.76093e-06
WBGene00015921	C17H11.1		42.8373	13.5182	604.815	365.82	14.1189	3.81956	0.00617		44.4255	18.7273	1055.73	384.025	23.7641	4.57071	1.84157e-10
WBGene00018044	F35D11.3		118.112	1.97401	421.229	99.6398	3.56635	1.83445	0.00625425		90.2585	82.5928	576.645	192.016	6.38882	2.67555	0.000151698
WBGene00018338	F42A9.9		9.77411	7.50116	63.2457	11.9675	6.47073	2.69393	0.0063559		9.75866	8.66508	81.6965	50.5521	8.37169	3.06552	0.011378
WBGene00020834	T27A1.2		0.672948	1.3459	35.912	27.0699	53.3652	5.73783	0.00644651		0	0	45.9675	30.8059	Inf	Inf	3.68051e-05
WBGene00022100	Y69A2AR.31		298.214	183.131	840.482	22.2324	2.81838	1.49487	0.00671629		247.935	99.8408	1054.48	525.98	4.25305	2.0885	0.016906
WBGene00022569	ZC239.6		413.454	57.5093	1309.93	419.42	3.16826	1.66369	0.00675009		383.985	108.047	1596.92	611.067	4.1588	2.05617	0.00119475
WBGene00013266	Y57A10A.26		126.673	49.5228	440.739	59.6587	3.47935	1.79882	0.00676706		204.745	29.4654	594.501	198.878	2.90362	1.53785	0.048865
WBGene00007652	C17G1.5		737.717	134.969	2445.69	689.61	3.31522	1.7291	0.00687143		771.454	122.862	3876.77	1461.22	5.02528	2.3292	0.000222277
WBGene00011077	R07B1.5		44.3972	26.1447	161.575	66.4175	3.6393	1.86366	0.00708853		17.2412	19.0255	183.394	91.8862	10.6369	3.41101	0.000227435
WBGene00005025	sqv-7		212.527	34.2535	754.548	223.218	3.55036	1.82797	0.00728929		199.852	44.1324	796.115	163.292	3.98352	1.99404	0.00421453
WBGene00020474	lips-13		0	0	18.0816	13.4592	Inf	Inf	0.00748697		0.375731	0.751463	29.6578	11.3657	78.9336	6.30257	0.00277375
WBGene00021890	Y54G2A.26		1362.75	607.129	3888.94	753.619	2.85374	1.51286	0.00758181		1371.92	389.365	4948.8	1490.42	3.60721	1.85088	0.00254375
WBGene00009260	calm-1		48.9548	17.7363	193.957	51.452	3.96196	1.98621	0.00766599		61.3763	11.2087	320.596	88.2833	5.22345	2.385	0.00160429
WBGene00009180	nurf-1		8321.38	1661.42	78826.6	40247.7	9.47279	3.24379	0.00775255		4652.49	1474.39	43126.1	19762.8	9.26947	3.21249	0.000146584
WBGene00001750	gst-2		56.3326	32.5456	245.427	79.8761	4.35675	2.12325	0.00800599		75.6749	25.2183	772.175	490.357	10.2038	3.35104	0.0149134
WBGene00019143	H01M10.1		68.4908	23.2613	275.866	92.0129	4.02778	2.00998	0.00812193		86.1921	46.1202	322.827	103.696	3.74543	1.90513	0.0219372
WBGene00022014	Y61A9LA.1		596.996	140.065	1766.3	55.2191	2.95865	1.56494	0.00812193		418.205	161.618	2884.63	1284.6	6.89765	2.78611	0.000457774
WBGene00003006	lin-17		289.136	114.799	864.255	74.7715	2.98909	1.57971	0.00827924		221.1	51.1878	1197.49	470.065	5.41608	2.43725	0.000187374
WBGene00003253	mig-22		511.869	44.3009	3069.22	1529.48	5.9961	2.58403	0.0084312		405.339	63.9267	5828.87	3625.49	14.3802	3.84602	0.00330842
WBGene00016933	C54G7.1		15.7396	3.69481	142.776	77.8	9.07114	3.18128	0.00858534		6.05506	5.82633	274.048	156.774	45.2593	5.50014	1.31408e-05
WBGene00022106	lgc-46		135.909	61.9017	427.954	51.5951	3.14883	1.65482	0.0087036		133.573	80.9287	483.375	170.786	3.61881	1.85552	0.0172567
WBGene00002177	jkk-1		161.151	45.7824	962.991	481.183	5.97572	2.57911	0.00885887		154.971	93.8433	1527.91	700.762	9.85929	3.30148	5.27735e-05
WBGene00001759	gst-11		15.9529	9.04632	74.7187	30.5222	4.6837	2.22765	0.00912112		12.9014	7.88341	122.91	83.7114	9.52686	3.252	0.0198773
WBGene00016628	C44B7.6		160.802	50.3546	561.82	189.375	3.49387	1.80483	0.00927241		185.582	52.0509	1250.82	624.824	6.73996	2.75274	0.00239895
WBGene00016071	C24H12.1		42.9538	31.4043	356.434	183.042	8.29807	3.05278	0.00945787		48.9422	36.1865	636.187	457.072	12.9987	3.7003	0.0319569
WBGene00016276	C30G12.4		146.079	41.8946	660.138	278.412	4.51904	2.17602	0.00951169		72.1425	51.424	581.8	213.734	8.0646	3.0116	2.60656e-05
WBGene00000664	col-89		244.147	53.6136	2184.84	1179.72	8.94885	3.1617	0.00956175		170.425	90.3182	2624.1	1144.43	15.3974	3.94461	1.16689e-05
WBGene00007260	olrn-1		201.122	30.6305	613.33	178.502	3.04954	1.60859	0.00964792		156.037	82.9669	763.094	375.532	4.89046	2.28997	0.00782581
WBGene00023245	C33E10.3		28.546	9.70458	175.116	81.4449	6.13451	2.61695	0.00989839		32.7619	30.9412	283.394	98.2893	8.65012	3.11272	7.67625e-05
WBGene00017671	pgal-1		15315.8	3034.79	67445.4	30503.3	4.40365	2.1387	0.0100172		21017.1	830.85	90114.6	45667.2	4.28767	2.1002	0.0213797
WBGene00007667	fbxa-97		10.7259	7.10527	73.8051	40.0869	6.88104	2.78263	0.0100396		8.5387	11.384	69.9692	43.5608	8.19436	3.03463	0.0055902
WBGene00008783	F14B6.2		231.111	72.4097	676.952	144.151	2.92911	1.55046	0.010188		238.162	102.899	734.134	244.574	3.08249	1.6241	0.0213566
WBGene00006985	zig-8		439.489	60.4983	1347.19	212.326	3.06537	1.61606	0.0102567		452.535	125.577	1620.39	613.368	3.58069	1.84024	0.00493263
WBGene00016354	rig-6		383.586	39.8349	2675.72	1436.26	6.97554	2.8023	0.0102671		254.774	56.6623	3319.22	1814.33	13.0281	3.70355	0.000672662
WBGene00020209	T04C9.1		1282.26	343.707	3593.46	401.333	2.80243	1.48668	0.0102738		930.114	328.042	5241.41	2296.72	5.63523	2.49447	0.000735884
WBGene00016579	sre-14		26.6767	10.6156	234.187	136.807	8.77869	3.13401	0.0102928		33.809	26.107	305.038	174.768	9.0224	3.17351	0.00659939
WBGene00004699	rsp-2		946.028	101.656	2878.23	437.74	3.04244	1.60523	0.0102928		1327.54	409.866	4513.99	1992.94	3.40026	1.76565	0.0339195
WBGene00022112	Y71F9AL.7		0.336474	0.672948	51.5317	42.7888	153.152	7.25882	0.01047		0	0	65.3562	57.0088	Inf	Inf	0.00102031
WBGene00014053	ZK669.3		27.1663	18.7933	261.346	136.245	9.62021	3.26607	0.010487		36.5676	28.3873	632.821	351.565	17.3055	4.11316	0.00027345
WBGene00021980	glb-32		43.3087	17.6751	345.163	175.543	7.96983	2.99455	0.0109016		29.6588	17.2777	331.982	186.348	11.1934	3.48457	0.00241791
WBGene00007961	C35D6.4		0	0	21.2661	16.4771	Inf	Inf	0.0116817		0	0	38.1175	34.7285	Inf	Inf	0.00416467
WBGene00022004	npr-22		54.6131	32.4749	251.255	98.4446	4.60065	2.20184	0.0116817		63.2762	27.0198	299.359	131.808	4.73099	2.24214	0.00334774
WBGene00009584	drap-1		567.163	96.0752	2367.21	1027.52	4.17378	2.06135	0.0116817		607.624	176.726	2279.11	710.491	3.75086	1.90722	0.00333715
WBGene00011850	T20B3.1		194.471	47.9795	620.314	105.155	3.18976	1.67345	0.0120143		177.262	26.444	947.698	344.407	5.34631	2.41854	0.000370257
WBGene00016250	hsp-110		3791.43	803.678	9811.91	2909.37	2.58792	1.37179	0.0120143		2249.39	746.815	7965.91	1540.61	3.54136	1.8243	0.00267638
WBGene00001172	egl-3		3062.56	469.898	19149.9	10431.6	6.2529	2.64453	0.0120344		3046.99	333.609	21934.3	13027.8	7.19867	2.84773	0.0145785
WBGene00006808	unc-76		1498.3	393.963	4555.78	1712.11	3.04063	1.60437	0.0122161		1487.99	413.677	7078.68	2982.98	4.7572	2.25011	0.00151268
WBGene00000481	cha-1		141.266	31.1014	422.077	92.2397	2.98781	1.57909	0.0123222		141.697	80.3173	565.699	242.96	3.99232	1.99723	0.00472996
WBGene00003876	pept-2		360.916	74.9386	2651.24	1469.62	7.34585	2.87693	0.0123287		136.376	80.518	4436	2212.69	32.5277	5.0236	8.46196e-07
WBGene00016396	C34B2.11		910.535	164.535	2896.95	1000.47	3.18159	1.66975	0.0123287		827.646	227.07	3361.35	1086.23	4.06133	2.02195	0.00270066
WBGene00007502	glb-4		21.5804	11.4981	109.24	53.965	5.06199	2.33971	0.0124751		23.2723	15.2309	322.252	192.997	13.8471	3.79151	0.00387182
WBGene00045195	F53F4.17		10.4615	10.3303	77.9158	22.5682	7.44783	2.89682	0.0126674		16.6447	13.7544	337.027	221.775	20.2484	4.33973	0.0045033
WBGene00010944	M176.5		376.086	140.843	1227.54	237.813	3.264	1.70664	0.0126674		397.32	76.9695	1468.7	481.206	3.69652	1.88617	0.00511962
WBGene00008443	pde-3		217.406	79.1676	654.317	117.375	3.00965	1.5896	0.0128365		186.405	58.6221	890.012	490.987	4.77461	2.25538	0.0228246
WBGene00000501	cho-1		339.195	50.5127	972.495	152.614	2.86707	1.51958	0.0133625		268.596	106.681	1302.94	496.016	4.85093	2.27826	0.000858235
WBGene00013124	Y52B11A.4		128.602	44.778	780.953	408.537	6.07265	2.60233	0.0134697		95.2399	19.9796	580.537	291.935	6.09552	2.60775	0.00528754
WBGene00010030	F54B11.7		0.889245	1.26902	63.8991	54.1952	71.8577	6.16707	0.0135309		0	0	53.2259	22.505	Inf	Inf	3.89325e-06
WBGene00021439	ckr-2		120.089	49.1926	363.23	22.7396	3.02468	1.59678	0.0140283		95.8026	29.5014	582.927	254.939	6.08466	2.60518	0.000570556
WBGene00219964	F52G3.6		51.303	41.508	203.23	45.3678	3.96136	1.986	0.0143669		21.252	14.6458	153.582	30.4311	7.22669	2.85334	0.000912962
WBGene00000403	casy-1		3388.47	621.11	8662.79	2948.48	2.55655	1.3542	0.0144742		2866.42	244.315	11612.4	6387.3	4.05118	2.01834	0.0463477
WBGene00010375	H09F14.1		28.0938	4.17556	113.263	43.4463	4.03161	2.01135	0.014726		24.6787	6.73848	200.87	135.409	8.13943	3.02493	0.0387628
WBGene00044542	CD4.11		1.87918	1.51315	29.7529	9.95826	15.8329	3.98486	0.0150995		0.375731	0.751463	31.0496	18.5204	82.6377	6.36873	0.00204382
WBGene00004212	ptl-1		192.636	64.527	540.395	85.8301	2.80527	1.48814	0.0151348		208.076	53.061	778.024	297.324	3.73914	1.90271	0.00547261
WBGene00219352	Y7A5A.21		0	0	17.2444	14.479	Inf	Inf	0.0155874		0	0	29.7498	14.4024	Inf	Inf	0.000952673
WBGene00002181	kal-1		380.398	118.083	1041.14	40.2367	2.73698	1.45259	0.0162778		411.333	92.3001	2135.89	1192	5.19261	2.37646	0.0219964
WBGene00013819	Y116F11A.6		21.897	6.02068	106.871	34.8235	4.88063	2.28707	0.0163288		31.342	11.1839	203.662	109.197	6.49804	2.70001	0.011538
WBGene00018518	F46H5.2		244.004	42.571	2276.85	1387.96	9.3312	3.22206	0.0173947		336.937	28.6565	3793.59	2479.68	11.259	3.49301	0.0122676
WBGene00017637	F20D6.8		50.7677	16.6491	174.229	48.8324	3.43188	1.779	0.0176185		28.7549	26.1834	212.008	106.462	7.37294	2.88224	0.000887081
WBGene00011682	snt-7		26.73	20.0395	107.868	33.0014	4.03546	2.01273	0.0176462		32.1232	29.6509	123.642	65.2506	3.849	1.94448	0.0460324
WBGene00015416	C04C3.6		3.57519	3.73946	54.0045	36.4027	15.1053	3.91699	0.0176648		8.29628	8.98367	72.8325	46.9689	8.77894	3.13405	0.0432704
WBGene00002008	hsp-4		1194.06	180.386	3574.59	1119.59	2.99364	1.5819	0.0177192		753.399	109.943	2535.23	1194.02	3.36505	1.75063	0.0243648
WBGene00018700	lmd-3		1417.46	106.261	5648.57	2651.57	3.985	1.99458	0.0180152		995.9	130.85	6134.51	3504.75	6.15976	2.62287	0.0166184
WBGene00016503	C37C3.11		9.06024	3.55322	54.0058	10.1117	5.96074	2.57549	0.0193748		16.2747	12.3786	88.1107	51.2032	5.41396	2.43668	0.0484625
WBGene00001645	gly-20		344.663	54.6349	1150.48	480.504	3.338	1.73898	0.0196014		382.284	66.3012	1824.66	899.041	4.77305	2.25491	0.012566
WBGene00016872	dop-4		28.7386	17.6323	112.437	27.1928	3.9124	1.96805	0.0196924		25.1752	9.49606	263.988	182.052	10.486	3.3904	0.0278342
WBGene00000545	clp-4		598.417	109.039	1633.87	291.186	2.73032	1.44907	0.0201085		560.711	199.262	1846.21	550.947	3.29262	1.71923	0.00990396
WBGene00004106	pqn-15		53.3212	22.4321	642.283	407.27	12.0455	3.59043	0.0206068		38.0376	16.7247	883.878	576.387	23.237	4.53835	0.0019848
WBGene00004933	sod-4		157.436	48.7686	547.296	169.9	3.47632	1.79756	0.0211974		210.372	60.7428	1058.14	571.696	5.02987	2.33052	0.0296374
WBGene00010315	F59B2.13		69.7595	26.4199	243.515	62.5054	3.49077	1.80355	0.0212381		73.1028	41.2367	346.407	140.857	4.73864	2.24447	0.00222977
WBGene00005128	srd-50		4.52608	5.32743	38.0272	6.00171	8.40178	3.07069	0.0213442		0.375731	0.751463	65.7363	25.6786	174.956	7.45085	1.23909e-06
WBGene00004836	sls-2.4		0.573202	1.1464	24.7861	19.8157	43.2414	5.43434	0.0225745		0.375731	0.751463	44.5981	35.321	118.697	6.89114	0.00144862
WBGene00020009	R11F4.3		294.224	104.446	1052.68	508.282	3.57783	1.83908	0.023222		92.3247	26.7884	2684.02	2103.64	29.0715	4.86153	0.00957595
WBGene00021129	W10D9.1		3.21864	4.81243	34.1594	7.68287	10.613	3.40776	0.0232528		0.911068	1.42858	52.9144	21.2542	58.0795	5.85996	9.67403e-05
WBGene00009494	hrg-5		9.21063	4.49487	55.7056	11.7254	6.04797	2.59645	0.0251605		5.35665	4.49602	120.398	87.2446	22.4763	4.49034	0.00487658
WBGene00018050	clec-139		2.01698	3.31405	27.1876	16.5947	13.4794	3.75268	0.0259402		5.10737	10.2147	111.98	85.1288	21.9252	4.45451	0.0314281
WBGene00004278	rab-19		248.756	56.5655	753.15	50.6808	3.02767	1.59821	0.0260606		207.901	35.3107	957.156	326.928	4.6039	2.20286	0.00145767
WBGene00001107	dsl-5		117.673	60.4398	901.524	466.421	7.66127	2.93758	0.026657		85.2749	48.512	1911.94	1107.03	22.4209	4.48677	0.000406764
WBGene00019746	M03A1.3		35.8983	14.0829	200.018	96.9239	5.57178	2.47814	0.026657		26.1953	12.5098	293.519	163.927	11.205	3.48607	0.00127891
WBGene00022874	nep-25		1.3459	2.69179	21.5808	8.02809	16.0345	4.00311	0.0269208		0	0	28.3188	19.055	Inf	Inf	0.00136504
WBGene00016573	C41H7.3		93.0188	6.97374	307.236	59.953	3.30294	1.72375	0.0269208		103.211	23.4421	469.995	247.785	4.55374	2.18705	0.0320174
WBGene00019448	frpr-13		72.1652	12.8583	1054.41	701.866	14.611	3.86899	0.0272786		79.8771	54.2008	1129.62	355.055	14.1419	3.82191	9.67868e-09
WBGene00044615	B0252.8		213.557	28.5825	623.432	96.6039	2.91927	1.54561	0.0274471		298.683	86.3373	1159.12	492.442	3.88079	1.95635	0.00741666
WBGene00019455	K06H7.1		10.3467	3.93363	54.4235	15.0371	5.25997	2.39505	0.0284275		12.2941	9.4665	127.457	84.2736	10.3674	3.37398	0.0188561
WBGene00001515	gap-1		10.3574	8.84839	60.1427	15.0812	5.80674	2.53773	0.0285896		1.65257	2.4097	73.8699	54.2942	44.6999	5.4822	0.00380764
WBGene00021328	npr-23		245.016	131.816	665.989	193.354	2.71815	1.44263	0.0285896		308.365	114.593	912.675	303.896	2.95972	1.56546	0.0182626
WBGene00006952	wrt-6		523.535	183.389	1516.41	665.026	2.89649	1.5343	0.0294373		248.465	129.789	1392.82	738.345	5.6057	2.4869	0.0203686
WBGene00006412	nlg-1		342.673	52.2396	1446.92	758.966	4.22245	2.07808	0.0298081		258.492	83.9161	2507.87	1498.94	9.70193	3.27827	0.0074059
WBGene00002026	hsp-70		682.619	1159.66	13212.9	9212.82	19.3561	4.27472	0.0302628		40.3933	56.1047	7776.59	5750.09	192.522	7.58888	2.29678e-05
WBGene00012275	npr-14		24.8565	10.8333	113.535	57.7684	4.56761	2.19144	0.0304479		16.7866	9.5099	123.812	49.7305	7.37563	2.88277	0.00135856
WBGene00012002	T24H10.4		207.614	56.7083	618.835	220.713	2.9807	1.57565	0.0304479		136.92	64.0705	759.201	221.322	5.54484	2.47115	0.000152496
WBGene00004349	rgs-6		398.198	117.721	1017.46	193.642	2.55516	1.35342	0.0304479		389.365	87.8838	1122.97	512.326	2.88411	1.52813	0.046865
WBGene00003589	nex-2		356.66	62.7595	1296.12	539.452	3.63405	1.86158	0.0304819		427.219	36.5544	1337.82	472.076	3.13145	1.64683	0.021786
WBGene00000463	ceh-43		46.2653	25.9356	162.522	45.7985	3.51282	1.81263	0.03096		43.8074	23.8019	258.948	106.182	5.91106	2.56342	0.00189039
WBGene00011475	T05D4.2		3.86401	3.98343	32.9678	8.91618	8.53201	3.09289	0.0314741		1.12719	2.25439	40.2506	34.4231	35.7086	5.1582	0.0126793
WBGene00044281	R04A9.7		0.432594	0.865188	74.8644	71.798	173.059	7.43512	0.0315576		1.12719	2.25439	72.7938	55.4596	64.5797	6.01301	0.000865504
WBGene00013242	Y56A3A.30		107.458	26.7415	288.906	70.5659	2.68855	1.42683	0.0330635		68.6404	36.0422	441.577	244.288	6.43319	2.68554	0.0188211
WBGene00015027	B0207.2		12.1466	9.8291	155.279	114.337	12.7837	3.67624	0.033634		26.9461	18.215	158.61	45.0561	5.88619	2.55733	0.00592562
WBGene00016280	C31B8.2		0	0	12.7323	11.0475	Inf	Inf	0.0342948		0	0	22.6881	12.3492	Inf	Inf	0.00627341
WBGene00044367	T05A8.8		1.66148	1.23025	24.1669	8.59925	14.5454	3.86249	0.0343912		2.527	5.05399	37.8245	27.7084	14.9681	3.90382	0.0206848
WBGene00001499	fsn-1		153.015	49.5713	413.716	65.2702	2.70377	1.43497	0.0344437		153.483	48.261	542.423	196.796	3.53408	1.82133	0.0136788
WBGene00018711	F52G3.3		0	0	71.5665	81.0785	Inf	Inf	0.0345199		1.87866	3.75731	40.8044	9.47497	21.72	4.44095	0.00216186
WBGene00045495	F11C1.7		211.507	50.0115	629.674	49.0468	2.97708	1.5739	0.0352363		263.744	82.1746	800.098	327.543	3.03362	1.60104	0.0362441
WBGene00010135	F55H12.4		557.982	116.597	2361.85	1076.26	4.23285	2.08163	0.0366535		710.212	234.378	6140.04	3854.83	8.64536	3.11193	0.0211125
WBGene00008032	C39E9.8		6252.07	1512.63	17679.5	2699.04	2.82779	1.49967	0.0372366		6024.36	953.292	44369.2	28506.5	7.36496	2.88068	0.0369158
WBGene00020509	hex-1		968.14	52.7661	2966.96	1369.45	3.0646	1.6157	0.0387184		809.454	132.07	2674.22	1262.47	3.30374	1.7241	0.0388354
			mean	Std. Dev	mean	Std. Dev	fold	log2Fold			mean	Std. Dev.	mean	Std. Dev.	fold	log2Fold
WBGene00007497	C09G9.8		0	0	12.6505	9.16326	Inf	Inf	0.0395841		0	0	33.4526	24.7801	Inf	Inf	0.000424749
WBGene00021343	cutl-23		54.5059	21.3717	177.652	68.2257	3.25931	1.70457	0.0401759		12.9477	15.1741	162.441	92.4852	12.5459	3.64914	0.000537909
WBGene00006660	twk-5		134.942	47.2094	471.009	208.322	3.49045	1.80341	0.0403285		238.44	37.5997	1544.16	919.023	6.47607	2.69512	0.0216832
WBGene00014309	F07H5.5		12415.2	2028.39	31421.7	4006.2	2.5309	1.33965	0.0429078		11923.8	1608.33	33615.4	8230.55	2.81918	1.49528	0.0349556
WBGene00008366	tpra-1		426.88	44.3048	1128.77	45.7365	2.64424	1.40285	0.0432237		368.686	56.409	1189.1	296.604	3.22525	1.68941	0.0122697
WBGene00021599	srt-42		21.7054	15.7685	359.224	289.541	16.55	4.04876	0.0434803		27.9145	15.3128	189.849	85.4665	6.80106	2.76576	0.00143437
WBGene00004974	spe-29		47.9701	12.3593	221.845	121.716	4.62464	2.20934	0.043858		31.3226	9.74094	158.854	88.8484	5.07155	2.34243	0.0328339
WBGene00008742	F13D12.8		68.5419	22.6038	378.185	201.028	5.51757	2.46403	0.0456765		91.6309	21.4306	640.967	360.043	6.9951	2.80635	0.014543
WBGene00022175	Y71H2AM.10		516.832	238.862	2176.3	1200.08	4.21085	2.07411	0.0460144		376.696	289.382	2676.6	1478.61	7.10548	2.82893	0.00343665
WBGene00000527	cle-1		1098.29	358.744	4056.48	2133.48	3.69346	1.88497	0.0466647		640.57	340.643	5438.86	2699.67	8.49065	3.08587	0.000516145
WBGene00022647	ZK54.1		1493.01	238.17	3418.55	1069.04	2.2897	1.19516	0.0475478		1299.42	349.24	5450.99	3037.49	4.19495	2.06865	0.0446891
WBGene00020645	T21D9.2		5.90459	3.87208	37.9368	17.5484	6.42497	2.68369	0.0482948		4.16965	4.84644	48.602	34.0033	11.6561	3.54302	0.0224198
WBGene00013896	ZC443.1		256.03	133.425	3092.4	2134.02	12.0783	3.59434	0.0490472		277.689	88.4653	7151.55	4862.17	25.7538	4.68671	0.00182891
WBGene00009917	glb-18		366.94	129.055	1722	840.786	4.69287	2.23047	0.0492648		298.067	135.633	1777.02	769.518	5.96182	2.57575	0.000787512
WBGene00008138	C47D12.4		0.573202	1.1464	16.4305	11.125	28.6645	4.84119	0.0498046		0	0	44.8691	24.6851	Inf	Inf	2.85372e-05
WBGene00000224	atgp-1		500.401	112.429	1224.15	412.234	2.44635	1.29063	0.0498642		435.263	68.9558	1242.81	438.135	2.8553	1.51364	0.032206

## Sheet: wt enriched 
More Enriched in wild-type			wild-type								unc-39(hp701)
WBgeneID	Gene Name		All Cells		GFP cells		Enrichment		Padj		All Cells		GFP cells		Enrichment		Padj
			mean	Std. Dev	mean	Std. Dev	fold	log2Fold			mean	Std. Dev.	mean	Std. Dev.	fold	log2Fold
WBGene00006982	zig-5		90.7146	27.716	1431.5	253.916	15.7803	3.98005	4.85202e-14		93.5563	32.1326	560.03	545.14	5.98602	2.5816	0.34667
WBGene00021741	Y50D4B.2		1.51232	1.75283	120.481	56.4756	79.6665	6.3159	4.02518e-08		2.39733	3.85831	50.0864	73.5278	20.8926	4.38492	0.419815
WBGene00219721	linc-104		10.2682	3.35038	278.579	110.808	27.1304	4.76184	4.14613e-08		4.76151	5.86492	107.17	147.604	22.5076	4.49234	0.342243
WBGene00001457	flp-14		2917.49	368.042	19547.2	586.822	6.7	2.74416	7.54953e-08		3427.27	1069.17	8562.12	6291.93	2.49824	1.32091	0.526701
WBGene00001672	gpa-10		7.28642	7.50186	117.912	47.1189	16.1825	4.01636	1.0066e-07		22.974	16.7275	176.229	139.937	7.67081	2.93938	0.161208
WBGene00021272	Y23H5B.1		234.166	53.7647	1385.24	261.731	5.91562	2.56453	2.07861e-06		254.214	51.7046	627.438	348.688	2.46814	1.30343	0.266814
WBGene00002100	ins-17		34.4189	10.4965	265.623	37.8132	7.71738	2.94811	2.36515e-06		56.0077	17.8168	101.669	68.7407	1.81527	0.860183	0.720033
WBGene00044767	T23B7.3		8.82119	5.36384	122.29	43.2997	13.8632	3.79319	3.5048e-06		44.2451	23.5294	201.282	115.421	4.54926	2.18563	0.0780797
WBGene00019360	neto-1		47.0075	26.8623	306.594	37.5651	6.52225	2.70537	3.60581e-06		56.1129	35.2409	140.819	64.8644	2.50957	1.32744	0.200716
WBGene00013136	Y53C10A.5		173.564	47.1331	931.94	129.202	5.36943	2.42477	8.76928e-06		294.39	106.278	852.964	260.414	2.89739	1.53476	0.0658496
WBGene00002987	lim-4		137.324	13.9052	1558.46	637.511	11.3488	3.50447	1.00601e-05		95.31	29.4722	783.924	697.547	8.225	3.04002	0.174234
WBGene00019488	K07D4.9		30.3606	15.4725	236.925	39.8629	7.80371	2.96416	1.50833e-05		39.8263	20.7251	126.533	80.3921	3.17713	1.66772	0.307269
WBGene00009588	F40F11.3		30.5889	7.05377	198.177	49.7884	6.47874	2.69571	3.07509e-05		52.667	17.1293	185.204	112.607	3.51652	1.81415	0.134921
WBGene00002218	klp-6		6.31786	8.19054	73.6763	17.5928	11.6616	3.54369	6.51409e-05		11.9704	23.9408	29.167	35.4224	2.43659	1.28487	1
WBGene00012216	W02D9.10		164.333	50.8658	825.863	26.7522	5.02555	2.32928	0.000100198		235.635	55.9679	619.868	179.551	2.63063	1.39541	0.104693
WBGene00017698	F22B7.9		153.18	82.1529	1013.34	332.092	6.61532	2.72581	0.000102535		247.253	97.0108	529.536	385.161	2.14168	1.09874	0.583398
WBGene00012218	W02H3.2		2.37927	4.75854	53.7482	5.70509	22.5902	4.49763	0.000147888		14.2714	24.698	61.553	44.3003	4.31304	2.10871	0.417837
WBGene00006475	tyra-3		117.394	55.4612	463.713	103.841	3.95006	1.98187	0.000296892		158.736	81.1124	381.778	197.079	2.40511	1.2661	0.162603
WBGene00012861	Y45F3A.4		43.4695	6.9113	246.138	32.5098	5.6623	2.50139	0.000296892		73.5899	31.0766	198.875	51.1595	2.70248	1.43429	0.201504
WBGene00022887	ZK1290.5		98.8706	38.5872	537.344	162.334	5.43482	2.44223	0.000303314		128.486	61.5151	313.235	147.206	2.43789	1.28563	0.215926
WBGene00018712	F52G3.4		0	0	31.1669	20.1787	1000	Inf	0.000309376		1.40141	1.93522	25.283	26.0976	18.0411	4.17321	0.175875
WBGene00010854	M04C7.3		0	0	24.6552	0.816273	1000	Inf	0.000469505		0	0	6.00701	9.93283	Inf	Inf	0.503549
WBGene00019479	K07C11.7		1019.7	154.169	4199.65	1478.4	4.11852	2.04213	0.000490944		1249.28	130.347	3334.38	1616.97	2.66904	1.41632	0.0934189
WBGene00009768	F46B6.2		83.2932	60.7717	341.31	96.6735	4.0977	2.03481	0.000766333		99.2594	47.7918	197.907	52.2873	1.99384	0.995548	0.289435
WBGene00005033	sra-7		0	0	24.4197	11.1528	1000	Inf	0.000780722		0	0	8.6514	14.8555	Inf	Inf	0.476921
WBGene00022648	ZK54.3		77.1548	23.5126	1203.79	607.291	15.6023	3.96368	0.000875114		134.998	31.9708	862.382	568.841	6.38813	2.67539	0.0529044
WBGene00010027	F54B11.4		48.0706	25.5619	330.195	141.894	6.86896	2.78009	0.000948712		60.9112	18.15	382.232	263.293	6.27523	2.64967	0.0784769
WBGene00020294	T06F4.1		248.436	78.2849	1255.55	497.799	5.0538	2.33737	0.000983806		320.215	130.912	738.648	501.864	2.30673	1.20585	0.457084
WBGene00016215	glb-10		27.7815	9.46009	162.454	26.0416	5.84756	2.54783	0.00121453		29.2217	10.2261	97.9599	49.1509	3.3523	1.74515	0.154772
WBGene00015179	B0416.3		12.1172	7.17272	97.3435	32.3401	8.03348	3.00603	0.00125794		31.4608	34.3402	92.5771	29.2178	2.94262	1.5571	0.334441
WBGene00012993	dmsr-3		38.7212	11.1788	215.642	92.142	5.5691	2.47744	0.00139827		44.0705	14.6688	92.3638	40.9135	2.09582	1.06751	0.541298
WBGene00165332	21ur-9836		0	0	20.9889	5.20038	1000	Inf	0.00202547		0.683786	1.36757	22.5157	9.96625	32.928	5.04124	0.0584555
WBGene00005081	srd-3		0.216297	0.432594	25.8281	17.1434	119.41	6.89978	0.00217336		7.62445	10.8346	34.2389	19.2733	4.49067	2.16693	0.365269
WBGene00014101	gopc-1		309.079	62.1548	1164.28	362.484	3.76693	1.91339	0.0023365		284.509	124.014	1001.34	557.457	3.51955	1.81539	0.066573
WBGene00021382	Y37F4.1		30.6487	18.8272	163.8	40.2045	5.34444	2.41804	0.00238154		26.9084	9.75203	93.8325	29.059	3.48711	1.80203	0.106992
WBGene00020267	T05H4.4		9.88088	6.47211	76.6226	14.0647	7.75463	2.95506	0.00241209		15.6464	14.3747	156.146	113.901	9.9797	3.319	0.0698482
WBGene00022668	ZK154.6		335.248	11.9126	1264.44	321.628	3.77165	1.9152	0.0026686		314.391	78.6096	871.383	304.277	2.77165	1.47075	0.0658915
WBGene00017970	F32A5.4		557.377	93.446	2131.94	546.392	3.82495	1.93544	0.00282726		598.387	97.4761	1425.66	449.946	2.38251	1.25248	0.123961
WBGene00018268	F41C3.2		272.993	79.8238	1376.77	521.27	5.04326	2.33436	0.00420128		355.626	80.023	732.757	549.243	2.06047	1.04297	0.580675
WBGene00013882	ZC410.5		2873.04	832.622	9575.93	1034.83	3.33302	1.73683	0.00431228		5007.5	1550.79	6367.4	1011.95	1.27157	0.346615	0.976458
WBGene00018217	F40A3.2		460.4	197.211	1542.47	388.998	3.35027	1.74428	0.00443274		668.853	163.265	5670.14	4044.77	8.4774	3.08362	0.0582624
WBGene00044553	T23B12.11		77.3567	22.0282	323.874	55.2008	4.18676	2.06583	0.00443274		130.25	39.6474	229.685	54.6811	1.76342	0.818376	0.616928
WBGene00006676	twk-23		41.8974	18.1891	309.648	162.203	7.39064	2.8857	0.00479808		38.3067	29.3749	121.123	99.0799	3.16194	1.66081	0.460056
WBGene00011383	T02E9.5		208.847	36.2282	683.669	225.068	3.27353	1.71085	0.00479808		338.476	81.4603	639.902	291.774	1.89054	0.918799	0.443147
WBGene00010059	F54E4.3		315.235	86.3713	1039.95	362.799	3.29897	1.72202	0.0049441		484.761	69.4194	1067.94	487.987	2.20303	1.13949	0.161208
WBGene00019642	K11C4.1		0.623075	0.72406	23.6887	15.0039	38.019	5.24865	0.00515227		3.66083	6.35929	18.618	12.1172	5.08574	2.34646	0.397371
WBGene00044702	F46C3.4		0	0	18.6709	8.03305	1000	Inf	0.00515227		0.375731	0.751463	17.4358	13.4963	46.4051	5.53621	0.0525402
WBGene00017964	F31F7.1		321.529	79.299	1057.85	145.98	3.29006	1.71811	0.00533064		363.934	76.2312	505.783	329.65	1.38977	0.474842	0.89226
WBGene00010028	F54B11.5		99.3203	33.7555	376.847	131.856	3.79426	1.92382	0.00537639		143.864	84.1956	326.101	85.7167	2.26673	1.18061	0.295196
WBGene00015423	C04E6.7		70.2713	31.4849	268.187	74.9856	3.81644	1.93223	0.00552803		95.7845	49.6641	127.626	67.935	1.33243	0.414063	1
WBGene00015776	dct-1		149.309	66.8631	579.385	67.4501	3.88045	1.95622	0.00603985		190.406	97.5389	492.87	172.155	2.58852	1.37213	0.0931373
WBGene00022267	Y73C8C.10		17.1896	7.80926	98.7236	45.6791	5.74323	2.52186	0.00625412		10.7234	13.9695	62.7891	28.5178	5.85532	2.54975	0.072366
WBGene00005670	sru-7		1.24615	1.44812	26.719	3.61812	21.4412	4.42232	0.00626651		0.888571	1.05018	9.79264	8.12912	11.0207	3.46214	0.531004
WBGene00006684	twk-32		1.0058	1.18387	38.9167	26.2122	38.6925	5.27398	0.00669991		3.63428	6.61189	14.8881	29.7763	4.09658	2.03442	0.864874
WBGene00235164	K09F6.13		423.86	163.508	1494.24	285.17	3.52532	1.81775	0.00745097		676.619	187.071	1706.41	512.616	2.52197	1.33455	0.11113
WBGene00004344	rgs-1		98.5897	13.3815	346.902	124.59	3.51864	1.81502	0.0074815		186.967	31.8429	525.584	294.85	2.8111	1.49114	0.181283
WBGene00006062	stn-1		145.757	56.8894	552.859	209.98	3.79302	1.92335	0.00782865		184.971	66.1669	653.042	402.783	3.53051	1.81988	0.132826
WBGene00219758	linc-11		152.307	28.6958	544.904	167.14	3.57767	1.83902	0.00800599		240.011	76.6565	642.742	210.366	2.67797	1.42114	0.0806056
WBGene00017400	stg-2		92.4812	53.3833	298.134	29.138	3.22372	1.68873	0.00806297		129.808	42.3972	150.032	90.0959	1.1558	0.208893	1
WBGene00015368	srt-65		4.36691	3.89382	43.3299	17.1943	9.92233	3.31068	0.00826272		12.945	13.9118	12.1586	24.3173	0.939255	-0.0904114	1
WBGene00003695	nhr-105		312.927	22.1902	1153.7	421.981	3.6868	1.88237	0.00835537		287.881	41.6253	621.553	480.301	2.15906	1.1104	0.617704
WBGene00016248	C30B5.7		58.2144	32.3327	212.11	84.0168	3.64361	1.86537	0.00852517		71.0451	32.6138	237.935	136.543	3.34907	1.74376	0.106185
WBGene00005129	srd-51		8.40087	7.14598	122.538	78.7167	14.5864	3.86655	0.0085653		26.03	24.0782	302.377	258.643	11.6165	3.5381	0.11213
WBGene00021766	hex-4		33.2901	13.4376	129.465	43.9989	3.88898	1.95939	0.00859773		45.708	22.6861	87.1353	29.8544	1.90635	0.930812	0.541298
WBGene00016911	drn-1		67.3106	14.955	258.386	2.7406	3.83872	1.94062	0.00899755		98.5108	30.4671	283.8	198.125	2.88091	1.52652	0.377887
WBGene00044544	F26F12.8		30.1366	3.46857	138.528	19.3389	4.59667	2.20059	0.00922326		30.4584	17.145	90.9343	36.4333	2.98552	1.57798	0.289308
WBGene00009125	F25H5.2		2.83873	2.56239	36.5374	22.896	12.871	3.68606	0.00930446		1.96216	3.2852	26.011	16.5717	13.2563	3.72861	0.125191
WBGene00009042	F22B5.4		57.3423	42.6611	240.273	43.4886	4.19015	2.067	0.00935728		69.6374	51.5532	221.779	32.9382	3.18476	1.67119	0.0519667
WBGene00011337	T01G1.2		151.6	51.5254	525.462	130.865	3.46612	1.79332	0.00939936		201.006	84.5277	349.451	160.206	1.73851	0.797851	0.646074
WBGene00009156	clec-196		6.17562	4.32867	53.3474	26.0457	8.63839	3.11076	0.0098722		10.595	6.17426	17.5312	12.2768	1.65467	0.726543	1
WBGene00008656	lron-5		415.457	88.7115	2537.21	1333.61	6.10704	2.61047	0.011305		291.847	181.924	1304.99	984.735	4.47149	2.16076	0.163264
WBGene00009484	F36G3.3		60.9276	20.6184	250.866	94.7034	4.11744	2.04175	0.0114967		67.9704	7.5878	180.174	86.9802	2.65077	1.40641	0.174107
WBGene00016448	C35D10.12		27.7898	6.93227	126.913	18.903	4.56688	2.19121	0.0120344		45.2294	14.7403	130.319	53.7315	2.88128	1.52671	0.219353
WBGene00020703	T22F7.4		338.553	62.5796	957.351	226.224	2.82778	1.49967	0.0122324		520.21	98.6821	931.455	275.21	1.79054	0.840393	0.468027
WBGene00001480	fmo-5		400.034	92.8712	1600.28	633.279	4.00036	2.00013	0.0127239		278.141	104.548	958.277	692.611	3.44529	1.78463	0.226178
WBGene00017253	sdz-9		0	0	26.0298	22.6691	1000	Inf	0.0130112		0	0	8.93288	17.8658	Inf	Inf	0.619887
WBGene00002178	jnk-1		233.635	30.7658	682.571	101.38	2.92152	1.54672	0.0130432		300.962	63.198	996.288	481.26	3.31035	1.72698	0.0582624
WBGene00206419	R106.5		116.595	11.7445	399.81	105.085	3.42904	1.77781	0.0136128		192.28	72.1348	305.851	36.9009	1.59065	0.669616	0.659569
WBGene00014255	ZK1320.5		16.1893	25.1057	89.7387	24.7246	5.54308	2.47069	0.0140011		34.1431	12.758	79.9538	15.2055	2.34173	1.22757	0.471901
WBGene00015046	nlp-34		9.81919	6.46285	66.9997	23.2175	6.82334	2.77048	0.0143669		13.2908	6.53578	37.7901	35.3317	2.84333	1.50758	0.666688
WBGene00015437	scrm-3		32.4224	15.9366	117.876	18.3321	3.63562	1.8622	0.014783		55.779	22.7173	134.111	67.6883	2.40433	1.26563	0.326772
WBGene00019643	K11C4.2		113.272	23.8242	389.259	134.097	3.43649	1.78093	0.0149761		128.297	69.186	330.881	130.16	2.57902	1.36682	0.124614
WBGene00008695	F11C3.1		2.4923	2.89624	36.3897	24.542	14.6008	3.86798	0.0150193		7.17871	8.86153	54.6937	43.0914	7.61888	2.92958	0.0753813
WBGene00198213	M03F4.12		0.336474	0.672948	23.3175	17.2015	69.2994	6.11477	0.0150193		2.63676	3.55224	29.2928	27.4568	11.1094	3.47371	0.104787
WBGene00001986	hot-1		138.622	29.6159	450.584	70.9194	3.25045	1.70064	0.0153183		203.232	90.8474	246.233	89.2526	1.21158	0.276894	1
WBGene00001400	fax-1		79.7557	24.663	250.209	45.9262	3.1372	1.64948	0.0153762		86.4893	106.269	252.789	109.191	2.92278	1.54734	0.0825841
WBGene00011723	T12A7.2		554.578	73.6459	1493.59	335.383	2.6932	1.42932	0.0155106		610.837	138.545	1353.73	439.597	2.21619	1.14808	0.143168
WBGene00012441	glb-28		6.08619	8.12212	53.0411	7.09108	8.71499	3.1235	0.015717		5.73577	6.01952	25.8559	9.27307	4.50784	2.17243	0.405257
WBGene00012915	lgc-35		57.4057	11.1812	225.064	103.344	3.92058	1.97107	0.0167909		49.4768	36.9776	54.5602	34.0805	1.10274	0.141098	1
WBGene00000554	cnb-1		417.121	26.9188	1217.52	65.2497	2.91887	1.54541	0.0173897		551.886	85.1598	1443.92	509.064	2.61633	1.38755	0.0692787
WBGene00014308	F07H5.4		528.711	93.8897	1598.87	191.996	3.02409	1.5965	0.0181898		769.252	155.753	1600.13	352.992	2.08011	1.05666	0.2671
WBGene00021239	Y20F4.4		88.9418	31.9757	290.557	56.7783	3.26682	1.70789	0.0183031		111.582	14.6112	269.66	102.059	2.41671	1.27304	0.168373
WBGene00015894	acdh-2		174.593	61.0675	828.906	360.163	4.74766	2.24722	0.0185446		81.1248	17.6833	335.416	399.979	4.13457	2.04774	0.640762
WBGene00010762	K10H10.6		1.43301	2.86601	27.0907	16.4099	18.9048	4.24068	0.0190114		0	0	7.94034	15.8807	Inf	Inf	0.635554
WBGene00018985	F56F10.2		989.881	112.44	2551.11	865.528	2.57719	1.3658	0.0207531		1308.32	89.0109	3485.67	1661.15	2.66423	1.41372	0.0901674
WBGene00194667	Y105C5A.1271		17.0574	8.37649	79.1685	14.8526	4.64129	2.21453	0.0216252		33.6196	27.7811	158.279	113.459	4.70794	2.2351	0.245815
WBGene00023520	oig-5		586.441	49.4128	1658.06	49.3304	2.82732	1.49944	0.0218031		721.156	102.116	1029	357.184	1.42687	0.512853	0.803318
WBGene00012140	T28F4.5		489.777	140.398	1567.59	418.585	3.20063	1.67835	0.0223736		596.584	80.9588	1542.9	90.6785	2.58623	1.37085	0.0725933
WBGene00005346	srh-129		1.29602	1.906	26.2563	17.8061	20.2592	4.3405	0.0228001		10.108	20.216	17.0755	16.964	1.6893	0.756428	0.976458
WBGene00010877	lact-4		70.3168	74.7471	284.401	38.8419	4.04457	2.01599	0.0230335		25.7141	11.1382	129.025	102.369	5.01769	2.32702	0.17206
WBGene00012500	hpo-2		2.87228	3.80347	45.3766	28.2812	15.7981	3.98168	0.0240415		1.87866	3.75731	19.3158	22.8144	10.2817	3.362	0.28569
WBGene00012763	atln-2		29.6459	8.56924	371.353	254.401	12.5263	3.64689	0.0250079		66.7527	16.2572	139.425	109.302	2.08868	1.06259	0.649289
WBGene00014180	ZK1010.6		0	0	15.3719	9.9075	1000	Inf	0.0250122		0.375731	0.751463	4.50338	7.07821	11.9856	3.58323	0.779487
WBGene00020861	T27E4.1		149.756	22.8533	422.996	145.999	2.82457	1.49803	0.0251605		223.927	33.879	635.676	304.218	2.83876	1.50526	0.0841446
WBGene00010131	F55H2.5		23.9262	7.6003	95.0899	6.61517	3.9743	1.9907	0.0260765		31.0656	11.1634	114.715	50.5712	3.69268	1.88467	0.0597337
WBGene00219823	C18A3.24		1.48288	2.16361	22.7959	12.2288	15.3728	3.9423	0.0264357		1.73196	2.12745	15.3857	14.2013	8.8834	3.15111	0.400661
WBGene00019999	srab-14		38.2866	20.4818	134.838	32.1555	3.52181	1.81632	0.0267647		69.6476	30.6301	128.104	60.12	1.83931	0.879167	0.555624
WBGene00008972	F20C5.7		0	0	13.0667	8.92392	1000	Inf	0.0274471		0.478816	0.957632	15.8136	7.74064	33.0265	5.04555	0.163632
WBGene00009101	F25B3.4		15.7915	10.4105	85.8367	17.2116	5.43564	2.44245	0.0276223		25.5697	17.0736	66.1418	58.7849	2.58673	1.37113	0.567397
WBGene00020573	T19D7.5		31.2658	11.0338	131.159	24.4594	4.19498	2.06866	0.0287991		36.9472	22.5088	245.875	158.53	6.65475	2.73438	0.0694137
WBGene00012853	Y44A6D.2		3795.75	379.834	10762.2	1636.71	2.83533	1.50352	0.0295328		5414.99	736.847	11869	4190.32	2.19188	1.13217	0.183881
WBGene00015611	C08F1.8		93.3469	33.4504	340.302	137.795	3.64556	1.86614	0.0295988		150.908	49.1941	341.983	115.167	2.26617	1.18026	0.219353
WBGene00012623	fbxa-149		10.4066	3.34467	55.2402	7.58423	5.30821	2.40822	0.0304479		23.0196	22.1782	59.2614	12.1577	2.57439	1.36423	0.447871
WBGene00019987	R09F10.3		108.39	18.8656	334.261	81.8973	3.08387	1.62474	0.0304479		152.699	19.5028	238.64	60.9506	1.56281	0.64414	0.733702
WBGene00011317	T01C1.4		23.5081	13.9784	105.292	23.4726	4.47899	2.16317	0.0304786		21.066	14.9126	63.6661	48.2137	3.02222	1.59561	0.336057
WBGene00000978	dhs-15		134.16	19.823	428.174	136.818	3.19152	1.67425	0.0305815		237.85	48.3046	1206.95	800.504	5.07441	2.34324	0.0980456
WBGene00001477	fmo-2		16.5507	11.8949	201.53	123.968	12.1765	3.60603	0.0305815		14.6624	14.4366	104.015	121.528	7.09404	2.82661	0.439591
WBGene00018254	F40H6.2		0	0	15.4223	13.5344	1000	Inf	0.0306972		0	0	5.45898	10.918	Inf	Inf	0.68703
WBGene00009803	F47B8.2		120.27	38.918	417.011	132.685	3.46729	1.79381	0.0309822		191.945	92.1078	457.431	73.2311	2.38313	1.25286	0.194671
WBGene00235269	F59E12.15		45.4801	16.0781	142.683	43.2347	3.13726	1.64951	0.0316245		53.445	19.8633	158.144	67.1693	2.959	1.56511	0.116262
WBGene00013746	lgc-55		112.424	49.1345	292.906	76.5097	2.60537	1.38149	0.0320584		98.3754	2.45776	146.469	34.8598	1.48888	0.574224	0.822503
WBGene00219971	F54G2.4		1.1464	2.29281	20.065	8.8978	17.5025	4.12949	0.0322389		0.751463	1.50293	6.91106	3.79581	9.19681	3.20113	0.615123
WBGene00012347	W08G11.3		33.5809	25.6973	109.394	22.8493	3.25763	1.70382	0.0325062		26.6041	14.9653	72.0343	16.6199	2.70764	1.43704	0.240614
WBGene00015536	glb-2		10.3058	3.8666	57.7513	31.7458	5.60379	2.4864	0.0327517		19.2245	21.3181	32.1469	18.944	1.67219	0.741737	1
WBGene00007635	npr-4		83.9306	24.6267	322.405	151.162	3.84133	1.9416	0.0332389		90.4172	31.6498	412.949	271.004	4.56715	2.19129	0.0945918
WBGene00011260	R13G10.4		0	0	17.9801	15.0688	1000	Inf	0.0344437		0	0	5.70712	11.4142	Inf	Inf	0.680349
WBGene00022233	Y73B6BL.4		374.04	174.04	1145.26	359.916	3.06186	1.61441	0.0344437		403.185	187.406	860.387	374.586	2.13397	1.09354	0.193551
WBGene00008531	F02E9.7		111.933	47.9858	335.856	78.4136	3.00051	1.58521	0.0352548		166.338	81.1034	309.456	68.947	1.8604	0.895614	0.338942
WBGene00017644	exc-9		45.0354	6.6132	163.507	27.947	3.63063	1.86022	0.0355283		65.1278	27.1783	222.675	126.85	3.41905	1.77359	0.146159
WBGene00009702	F44F4.3		32.179	25.0117	410.697	261.487	12.7629	3.67388	0.0360678		47.1768	50.0996	248.859	243.506	5.27503	2.39918	0.358995
WBGene00021979	Y58A7A.5		48.9485	54.4972	218.738	77.7536	4.46873	2.15986	0.0400188		17.3861	4.76007	106.894	79.6587	6.14826	2.62018	0.0964707
WBGene00020440	T12A2.6		0	0	35.036	35.7004	1000	Inf	0.0400572		0.159605	0.319211	22.4704	27.1468	140.787	7.13738	0.130685
WBGene00043097	C02D5.4		350.682	58.4157	978.377	102.983	2.78993	1.48023	0.040933		462.732	155.2	1326.88	405.189	2.86749	1.51979	0.0573147
WBGene00017718	F22F4.5		0	0	19.514	16.9796	1000	Inf	0.0410852		0	0	7.90253	11.2296	Inf	Inf	0.312535
WBGene00018256	cutl-28		155.88	39.8192	398.62	126.41	2.55723	1.35458	0.0415811		86.6114	44.6223	318.542	156.473	3.67782	1.87885	0.0599367
WBGene00009951	F53A2.3		29.1393	11.7747	114.811	33.7389	3.94006	1.97822	0.0421881		53.8361	25.8405	157.542	63.0853	2.92633	1.54909	0.196255
WBGene00219343	Y17D7C.9		3.40145	2.01334	31.7448	8.35092	9.33272	3.2223	0.0421953		5.20584	5.17758	37.0504	27.1476	7.11709	2.83129	0.0645599
WBGene00015935	C17H12.10		302.538	88.8836	856.986	183.506	2.83265	1.50215	0.0423097		349.062	51.6609	851.051	339.284	2.43811	1.28576	0.11213
WBGene00015635	C09D4.4		229.964	49.4761	567.108	135.73	2.46607	1.30221	0.0429078		270.601	75.3044	524.646	103.067	1.93881	0.955175	0.276024
WBGene00017901	igeg-1		86.873	16.1296	282.441	94.3181	3.25119	1.70097	0.0432237		144.558	100.345	259.779	95.0219	1.79705	0.845634	0.611637
WBGene00015934	ceh-48		126.53	26.0923	344.104	113.357	2.71954	1.44336	0.0437808		160.325	43.1947	196.479	136.559	1.22551	0.293377	1
WBGene00017894	F28B12.1		43.7909	6.30104	132.562	63.6279	3.02716	1.59796	0.0437808		42.9475	25.0899	101.107	12.7636	2.3542	1.23524	0.325065
WBGene00012850	Y44A6C.1		202.21	85.6167	798.202	323.235	3.94739	1.9809	0.0440758		139.697	73.0854	409.231	343.249	2.92941	1.55061	0.45016
WBGene00002128	inx-6		127.178	23.9109	414.533	168.333	3.25946	1.70463	0.0447103		215.931	90.834	240.975	190.874	1.11598	0.158311	1
WBGene00019324	K02F2.5		3836.8	973.483	22506.2	13150.3	5.86588	2.55235	0.0448236		5334.98	409.957	26131.4	19500.6	4.89812	2.29223	0.167526
WBGene00015348	C02F5.5		0	0	11.7752	10.5487	1000	Inf	0.0454314		1.12719	2.25439	5.45122	6.50303	4.8361	2.27384	0.821201
WBGene00009782	F46C5.7		12.9154	9.2259	69.2785	37.9622	5.36404	2.42332	0.0479981		29.419	20.779	76.9346	24.7914	2.61514	1.38689	0.280395
WBGene00014021	svop-1		169.197	41.9922	428.008	158.502	2.52965	1.33894	0.0482948		171.473	52.5358	399.165	117.754	2.32787	1.21901	0.134718
WBGene00005902	srx-11		0	0	12.9433	8.85648	1000	Inf	0.0485849		0.375731	0.751463	8.52638	8.68933	22.6927	4.50416	0.385707
WBGene00005815	srw-68		0	0	14.0981	13.2057	1000	Inf	0.0488667		0	0	7.31066	8.4624	Inf	Inf	0.345745
WBGene00018259	F41B4.3		33.0983	8.39367	122.808	37.8559	3.71042	1.89158	0.0492648		62.5255	32.1056	107.914	45.216	1.72591	0.78736	0.760007
WBGene00011878	ador-1		68.6424	32.0215	229.245	89.305	3.33969	1.73972	0.0497098		93.9125	30.8861	509.171	355.763	5.42176	2.43876	0.0997317
WBGene00011578	npr-20		7.43587	5.429	43.3313	8.46351	5.82733	2.54284	0.0498642		4.71707	6.77056	41.4556	21.5852	8.78842	3.1356	0.0727857

## Sheet: unc-39 enriched
More Enriched in unc-39 cells			unc-39								wild-type
WBgeneID	Gene Name		All Cells		GFP cells		Change		Padj		All Cells		GFP cells		Change		Padj
			mean	Std. Dev.	mean	Std. Dev.	fold	log2Fold			mean	Std. Dev.	mean	Std. Dev.	fold	log2Fold
WBGene00006982	zig-5		90.7146	27.716	1431.5	253.916	15.7803	3.98005	4.85202e-14		93.5563	32.1326	560.03	545.14	5.98602	2.5816	0.34667
WBGene00021741	Y50D4B.2		1.51232	1.75283	120.481	56.4756	79.6665	6.3159	4.02518e-08		2.39733	3.85831	50.0864	73.5278	20.8926	4.38492	0.419815
WBGene00219721	linc-104		10.2682	3.35038	278.579	110.808	27.1304	4.76184	4.14613e-08		4.76151	5.86492	107.17	147.604	22.5076	4.49234	0.342243
WBGene00001457	flp-14		2917.49	368.042	19547.2	586.822	6.7	2.74416	7.54953e-08		3427.27	1069.17	8562.12	6291.93	2.49824	1.32091	0.526701
WBGene00001672	gpa-10		7.28642	7.50186	117.912	47.1189	16.1825	4.01636	1.0066e-07		22.974	16.7275	176.229	139.937	7.67081	2.93938	0.161208
WBGene00021272	Y23H5B.1		234.166	53.7647	1385.24	261.731	5.91562	2.56453	2.07861e-06		254.214	51.7046	627.438	348.688	2.46814	1.30343	0.266814
WBGene00002100	ins-17		34.4189	10.4965	265.623	37.8132	7.71738	2.94811	2.36515e-06		56.0077	17.8168	101.669	68.7407	1.81527	0.860183	0.720033
WBGene00044767	T23B7.3		8.82119	5.36384	122.29	43.2997	13.8632	3.79319	3.5048e-06		44.2451	23.5294	201.282	115.421	4.54926	2.18563	0.0780797
WBGene00019360	neto-1		47.0075	26.8623	306.594	37.5651	6.52225	2.70537	3.60581e-06		56.1129	35.2409	140.819	64.8644	2.50957	1.32744	0.200716
WBGene00013136	Y53C10A.5		173.564	47.1331	931.94	129.202	5.36943	2.42477	8.76928e-06		294.39	106.278	852.964	260.414	2.89739	1.53476	0.0658496
WBGene00002987	lim-4		137.324	13.9052	1558.46	637.511	11.3488	3.50447	1.00601e-05		95.31	29.4722	783.924	697.547	8.225	3.04002	0.174234
WBGene00019488	K07D4.9		30.3606	15.4725	236.925	39.8629	7.80371	2.96416	1.50833e-05		39.8263	20.7251	126.533	80.3921	3.17713	1.66772	0.307269
WBGene00009588	F40F11.3		30.5889	7.05377	198.177	49.7884	6.47874	2.69571	3.07509e-05		52.667	17.1293	185.204	112.607	3.51652	1.81415	0.134921
WBGene00002218	klp-6		6.31786	8.19054	73.6763	17.5928	11.6616	3.54369	6.51409e-05		11.9704	23.9408	29.167	35.4224	2.43659	1.28487	1
WBGene00012216	W02D9.10		164.333	50.8658	825.863	26.7522	5.02555	2.32928	0.000100198		235.635	55.9679	619.868	179.551	2.63063	1.39541	0.104693
WBGene00017698	F22B7.9		153.18	82.1529	1013.34	332.092	6.61532	2.72581	0.000102535		247.253	97.0108	529.536	385.161	2.14168	1.09874	0.583398
WBGene00012218	W02H3.2		2.37927	4.75854	53.7482	5.70509	22.5902	4.49763	0.000147888		14.2714	24.698	61.553	44.3003	4.31304	2.10871	0.417837
WBGene00006475	tyra-3		117.394	55.4612	463.713	103.841	3.95006	1.98187	0.000296892		158.736	81.1124	381.778	197.079	2.40511	1.2661	0.162603
WBGene00012861	Y45F3A.4		43.4695	6.9113	246.138	32.5098	5.6623	2.50139	0.000296892		73.5899	31.0766	198.875	51.1595	2.70248	1.43429	0.201504
WBGene00022887	ZK1290.5		98.8706	38.5872	537.344	162.334	5.43482	2.44223	0.000303314		128.486	61.5151	313.235	147.206	2.43789	1.28563	0.215926
WBGene00018712	F52G3.4		0	0	31.1669	20.1787	1000	Inf	0.000309376		1.40141	1.93522	25.283	26.0976	18.0411	4.17321	0.175875
WBGene00010854	M04C7.3		0	0	24.6552	0.816273	1000	Inf	0.000469505		0	0	6.00701	9.93283	Inf	Inf	0.503549
WBGene00019479	K07C11.7		1019.7	154.169	4199.65	1478.4	4.11852	2.04213	0.000490944		1249.28	130.347	3334.38	1616.97	2.66904	1.41632	0.0934189
WBGene00009768	F46B6.2		83.2932	60.7717	341.31	96.6735	4.0977	2.03481	0.000766333		99.2594	47.7918	197.907	52.2873	1.99384	0.995548	0.289435
WBGene00005033	sra-7		0	0	24.4197	11.1528	1000	Inf	0.000780722		0	0	8.6514	14.8555	Inf	Inf	0.476921
WBGene00022648	ZK54.3		77.1548	23.5126	1203.79	607.291	15.6023	3.96368	0.000875114		134.998	31.9708	862.382	568.841	6.38813	2.67539	0.0529044
WBGene00010027	F54B11.4		48.0706	25.5619	330.195	141.894	6.86896	2.78009	0.000948712		60.9112	18.15	382.232	263.293	6.27523	2.64967	0.0784769
WBGene00020294	T06F4.1		248.436	78.2849	1255.55	497.799	5.0538	2.33737	0.000983806		320.215	130.912	738.648	501.864	2.30673	1.20585	0.457084
WBGene00016215	glb-10		27.7815	9.46009	162.454	26.0416	5.84756	2.54783	0.00121453		29.2217	10.2261	97.9599	49.1509	3.3523	1.74515	0.154772
WBGene00015179	B0416.3		12.1172	7.17272	97.3435	32.3401	8.03348	3.00603	0.00125793		31.4608	34.3402	92.5771	29.2178	2.94262	1.5571	0.334441
WBGene00012993	dmsr-3		38.7212	11.1788	215.642	92.142	5.5691	2.47744	0.00139827		44.0705	14.6688	92.3638	40.9135	2.09582	1.06751	0.541298
WBGene00165332	21ur-9836		0	0	20.9889	5.20038	1000	Inf	0.00202547		0.683786	1.36757	22.5157	9.96625	32.928	5.04124	0.0584555
WBGene00005081	srd-3		0.216297	0.432594	25.8281	17.1434	119.41	6.89978	0.00217336		7.62445	10.8346	34.2389	19.2733	4.49067	2.16693	0.365269
WBGene00014101	gopc-1		309.079	62.1548	1164.28	362.484	3.76693	1.91339	0.0023365		284.509	124.014	1001.34	557.457	3.51955	1.81539	0.066573
WBGene00021382	Y37F4.1		30.6487	18.8272	163.8	40.2045	5.34444	2.41804	0.00238154		26.9084	9.75203	93.8325	29.059	3.48711	1.80203	0.106992
WBGene00020267	T05H4.4		9.88088	6.47211	76.6226	14.0647	7.75463	2.95506	0.00241209		15.6464	14.3747	156.146	113.901	9.9797	3.319	0.0698482
WBGene00022668	ZK154.6		335.248	11.9126	1264.44	321.628	3.77165	1.9152	0.0026686		314.391	78.6096	871.383	304.277	2.77165	1.47075	0.0658915
WBGene00017970	F32A5.4		557.377	93.446	2131.94	546.392	3.82495	1.93544	0.00282726		598.387	97.4761	1425.66	449.946	2.38251	1.25248	0.123961
WBGene00018268	F41C3.2		272.993	79.8238	1376.77	521.27	5.04326	2.33436	0.00420128		355.626	80.023	732.757	549.243	2.06047	1.04297	0.580675
WBGene00013882	ZC410.5		2873.04	832.622	9575.93	1034.83	3.33302	1.73683	0.00431228		5007.5	1550.79	6367.4	1011.95	1.27157	0.346615	0.976458
WBGene00018217	F40A3.2		460.4	197.211	1542.47	388.998	3.35027	1.74428	0.00443274		668.853	163.265	5670.14	4044.77	8.4774	3.08362	0.0582624
WBGene00044553	T23B12.11		77.3567	22.0282	323.874	55.2008	4.18676	2.06583	0.00443274		130.25	39.6474	229.685	54.6811	1.76342	0.818376	0.616928
WBGene00006676	twk-23		41.8974	18.1891	309.648	162.203	7.39064	2.8857	0.00479808		38.3067	29.3749	121.123	99.0799	3.16194	1.66081	0.460056
WBGene00011383	T02E9.5		208.847	36.2282	683.669	225.068	3.27353	1.71085	0.00479808		338.476	81.4603	639.902	291.774	1.89054	0.918799	0.443147
WBGene00010059	F54E4.3		315.235	86.3713	1039.95	362.799	3.29897	1.72202	0.0049441		484.761	69.4194	1067.94	487.987	2.20303	1.13949	0.161208
WBGene00019642	K11C4.1		0.623075	0.72406	23.6887	15.0039	38.019	5.24865	0.00515227		3.66083	6.35929	18.618	12.1172	5.08574	2.34646	0.397371
WBGene00044702	F46C3.4		0	0	18.6709	8.03305	1000	Inf	0.00515227		0.375731	0.751463	17.4358	13.4963	46.4051	5.53621	0.0525402
WBGene00017964	F31F7.1		321.529	79.299	1057.85	145.98	3.29006	1.71811	0.00533064		363.934	76.2312	505.783	329.65	1.38977	0.474842	0.89226
WBGene00010028	F54B11.5		99.3203	33.7555	376.847	131.856	3.79426	1.92382	0.00537639		143.864	84.1956	326.101	85.7167	2.26673	1.18061	0.295196
WBGene00015423	C04E6.7		70.2713	31.4849	268.187	74.9856	3.81644	1.93223	0.00552803		95.7845	49.6641	127.626	67.935	1.33243	0.414063	1
WBGene00015776	dct-1		149.309	66.8631	579.385	67.4501	3.88045	1.95622	0.00603985		190.406	97.5389	492.87	172.155	2.58852	1.37213	0.0931373
WBGene00022267	Y73C8C.10		17.1896	7.80926	98.7236	45.6791	5.74323	2.52186	0.00625412		10.7234	13.9695	62.7891	28.5178	5.85532	2.54975	0.072366
WBGene00005670	sru-7		1.24615	1.44812	26.719	3.61812	21.4412	4.42232	0.00626652		0.888571	1.05018	9.79264	8.12912	11.0207	3.46214	0.531004
WBGene00006684	twk-32		1.0058	1.18387	38.9167	26.2122	38.6925	5.27398	0.00669991		3.63428	6.61189	14.8881	29.7763	4.09658	2.03442	0.864874
WBGene00235164	K09F6.13		423.86	163.508	1494.24	285.17	3.52532	1.81775	0.00745097		676.619	187.071	1706.41	512.616	2.52197	1.33455	0.11113
WBGene00004344	rgs-1		98.5897	13.3815	346.902	124.59	3.51864	1.81502	0.0074815		186.967	31.8429	525.584	294.85	2.8111	1.49114	0.181283
WBGene00006062	stn-1		145.757	56.8894	552.859	209.98	3.79302	1.92335	0.00782865		184.971	66.1669	653.042	402.783	3.53051	1.81988	0.132826
WBGene00219758	linc-11		152.307	28.6958	544.904	167.14	3.57767	1.83902	0.00800599		240.011	76.6565	642.742	210.366	2.67797	1.42114	0.0806056
WBGene00017400	stg-2		92.4812	53.3833	298.134	29.138	3.22372	1.68873	0.00806297		129.808	42.3972	150.032	90.0959	1.1558	0.208893	1
WBGene00015368	srt-65		4.36691	3.89382	43.3299	17.1943	9.92233	3.31068	0.00826272		12.945	13.9118	12.1586	24.3173	0.939255	-0.0904114	1
WBGene00003695	nhr-105		312.927	22.1902	1153.7	421.981	3.6868	1.88237	0.00835537		287.881	41.6253	621.553	480.301	2.15906	1.1104	0.617704
WBGene00016248	C30B5.7		58.2144	32.3327	212.11	84.0168	3.64361	1.86537	0.00852517		71.0451	32.6138	237.935	136.543	3.34907	1.74376	0.106185
WBGene00005129	srd-51		8.40087	7.14598	122.538	78.7167	14.5864	3.86655	0.0085653		26.03	24.0782	302.377	258.643	11.6165	3.5381	0.11213
WBGene00021766	hex-4		33.2901	13.4376	129.465	43.9989	3.88898	1.95939	0.00859773		45.708	22.6861	87.1353	29.8544	1.90635	0.930812	0.541298
WBGene00016911	drn-1		67.3106	14.955	258.386	2.7406	3.83872	1.94062	0.00899755		98.5108	30.4671	283.8	198.125	2.88091	1.52652	0.377887
WBGene00044544	F26F12.8		30.1366	3.46857	138.528	19.3389	4.59667	2.20059	0.00922326		30.4584	17.145	90.9343	36.4333	2.98552	1.57798	0.289308
WBGene00009125	F25H5.2		2.83873	2.56239	36.5374	22.896	12.871	3.68606	0.00930446		1.96216	3.2852	26.011	16.5717	13.2563	3.72861	0.125191
WBGene00009042	F22B5.4		57.3423	42.6611	240.273	43.4886	4.19015	2.067	0.00935728		69.6374	51.5532	221.779	32.9382	3.18476	1.67119	0.0519667
WBGene00011337	T01G1.2		151.6	51.5254	525.462	130.865	3.46612	1.79332	0.00939936		201.006	84.5277	349.451	160.206	1.73851	0.797851	0.646074
WBGene00009156	clec-196		6.17562	4.32867	53.3474	26.0457	8.63839	3.11076	0.0098722		10.595	6.17426	17.5312	12.2768	1.65467	0.726543	1
WBGene00008656	lron-5		415.457	88.7115	2537.21	1333.61	6.10704	2.61047	0.011305		291.847	181.924	1304.99	984.735	4.47149	2.16076	0.163264
WBGene00009484	F36G3.3		60.9276	20.6184	250.866	94.7034	4.11744	2.04175	0.0114967		67.9704	7.5878	180.174	86.9802	2.65077	1.40641	0.174107
WBGene00016448	C35D10.12		27.7898	6.93227	126.913	18.903	4.56688	2.19121	0.0120344		45.2294	14.7403	130.319	53.7315	2.88128	1.52671	0.219353
WBGene00020703	T22F7.4		338.553	62.5796	957.351	226.224	2.82778	1.49967	0.0122324		520.21	98.6821	931.455	275.21	1.79054	0.840393	0.468027
WBGene00001480	fmo-5		400.034	92.8712	1600.28	633.279	4.00036	2.00013	0.0127239		278.141	104.548	958.277	692.611	3.44529	1.78463	0.226178
WBGene00017253	sdz-9		0	0	26.0298	22.6691	1000	Inf	0.0130112		0	0	8.93288	17.8658	Inf	Inf	0.619887
WBGene00002178	jnk-1		233.635	30.7658	682.571	101.38	2.92152	1.54672	0.0130432		300.962	63.198	996.288	481.26	3.31035	1.72698	0.0582624
WBGene00206419	R106.5		116.595	11.7445	399.81	105.085	3.42904	1.77781	0.0136128		192.28	72.1348	305.851	36.9009	1.59065	0.669616	0.659569
WBGene00014255	ZK1320.5		16.1893	25.1057	89.7387	24.7246	5.54308	2.47069	0.0140011		34.1431	12.758	79.9538	15.2055	2.34173	1.22757	0.471901
WBGene00015046	nlp-34		9.81919	6.46285	66.9997	23.2175	6.82334	2.77048	0.0143669		13.2908	6.53578	37.7901	35.3317	2.84333	1.50758	0.666688
WBGene00015437	scrm-3		32.4224	15.9366	117.876	18.3321	3.63562	1.8622	0.014783		55.779	22.7173	134.111	67.6883	2.40433	1.26563	0.326772
WBGene00019643	K11C4.2		113.272	23.8242	389.259	134.097	3.43649	1.78093	0.0149761		128.297	69.186	330.881	130.16	2.57902	1.36682	0.124614
WBGene00008695	F11C3.1		2.4923	2.89624	36.3897	24.542	14.6008	3.86798	0.0150193		7.17871	8.86153	54.6937	43.0914	7.61888	2.92958	0.0753813
WBGene00198213	M03F4.12		0.336474	0.672948	23.3175	17.2015	69.2994	6.11477	0.0150193		2.63676	3.55224	29.2928	27.4568	11.1094	3.47371	0.104787
WBGene00001986	hot-1		138.622	29.6159	450.584	70.9194	3.25045	1.70064	0.0153183		203.232	90.8474	246.233	89.2526	1.21158	0.276894	1
WBGene00001400	fax-1		79.7557	24.663	250.209	45.9262	3.1372	1.64948	0.0153762		86.4893	106.269	252.789	109.191	2.92278	1.54734	0.0825841
WBGene00011723	T12A7.2		554.578	73.6459	1493.59	335.383	2.6932	1.42932	0.0155106		610.837	138.545	1353.73	439.597	2.21619	1.14808	0.143168
WBGene00012441	glb-28		6.08619	8.12212	53.0411	7.09108	8.71499	3.1235	0.015717		5.73577	6.01952	25.8559	9.27307	4.50784	2.17243	0.405257
WBGene00012915	lgc-35		57.4057	11.1812	225.064	103.344	3.92058	1.97107	0.0167909		49.4768	36.9776	54.5602	34.0805	1.10274	0.141098	1
WBGene00000554	cnb-1		417.121	26.9188	1217.52	65.2497	2.91887	1.54541	0.0173897		551.886	85.1598	1443.92	509.064	2.61633	1.38755	0.0692787
WBGene00014308	F07H5.4		528.711	93.8897	1598.87	191.996	3.02409	1.5965	0.0181898		769.252	155.753	1600.13	352.992	2.08011	1.05666	0.2671
WBGene00021239	Y20F4.4		88.9418	31.9757	290.557	56.7783	3.26682	1.70789	0.0183031		111.582	14.6112	269.66	102.059	2.41671	1.27304	0.168373
WBGene00015894	acdh-2		174.593	61.0675	828.906	360.163	4.74766	2.24722	0.0185446		81.1248	17.6833	335.416	399.979	4.13457	2.04774	0.640762
WBGene00010762	K10H10.6		1.43301	2.86601	27.0907	16.4099	18.9048	4.24068	0.0190114		0	0	7.94034	15.8807	Inf	Inf	0.635554
WBGene00018985	F56F10.2		989.881	112.44	2551.11	865.528	2.57719	1.3658	0.0207531		1308.32	89.0109	3485.67	1661.15	2.66423	1.41372	0.0901674
WBGene00194667	Y105C5A.1271		17.0574	8.37649	79.1685	14.8526	4.64129	2.21453	0.0216252		33.6196	27.7811	158.279	113.459	4.70794	2.2351	0.245815
WBGene00023520	oig-5		586.441	49.4128	1658.06	49.3304	2.82732	1.49944	0.0218031		721.156	102.116	1029	357.184	1.42687	0.512853	0.803318
WBGene00012140	T28F4.5		489.777	140.398	1567.59	418.585	3.20063	1.67835	0.0223736		596.584	80.9588	1542.9	90.6785	2.58623	1.37085	0.0725933
WBGene00005346	srh-129		1.29602	1.906	26.2563	17.8061	20.2592	4.3405	0.0228001		10.108	20.216	17.0755	16.964	1.6893	0.756428	0.976458
WBGene00010877	lact-4		70.3168	74.7471	284.401	38.8419	4.04457	2.01599	0.0230335		25.7141	11.1382	129.025	102.369	5.01769	2.32702	0.17206
WBGene00012500	hpo-2		2.87228	3.80347	45.3766	28.2812	15.7981	3.98168	0.0240415		1.87866	3.75731	19.3158	22.8144	10.2817	3.362	0.28569
WBGene00012763	atln-2		29.6459	8.56924	371.353	254.401	12.5263	3.64689	0.0250079		66.7527	16.2572	139.425	109.302	2.08868	1.06259	0.649289
WBGene00014180	ZK1010.6		0	0	15.3719	9.9075	1000	Inf	0.0250122		0.375731	0.751463	4.50338	7.07821	11.9856	3.58323	0.779487
WBGene00020861	T27E4.1		149.756	22.8533	422.996	145.999	2.82457	1.49803	0.0251605		223.927	33.879	635.676	304.218	2.83876	1.50526	0.0841446
WBGene00010131	F55H2.5		23.9262	7.6003	95.0899	6.61517	3.9743	1.9907	0.0260765		31.0656	11.1634	114.715	50.5712	3.69268	1.88467	0.0597337
WBGene00219823	C18A3.24		1.48288	2.16361	22.7959	12.2288	15.3728	3.9423	0.0264357		1.73196	2.12745	15.3857	14.2013	8.8834	3.15111	0.400661
WBGene00019999	srab-14		38.2866	20.4818	134.838	32.1555	3.52181	1.81632	0.0267647		69.6476	30.6301	128.104	60.12	1.83931	0.879167	0.555624
WBGene00008972	F20C5.7		0	0	13.0667	8.92392	1000	Inf	0.0274471		0.478816	0.957632	15.8136	7.74064	33.0265	5.04555	0.163632
WBGene00009101	F25B3.4		15.7915	10.4105	85.8367	17.2116	5.43564	2.44245	0.0276223		25.5697	17.0736	66.1418	58.7849	2.58673	1.37113	0.567397
WBGene00020573	T19D7.5		31.2658	11.0338	131.159	24.4594	4.19498	2.06866	0.0287991		36.9472	22.5088	245.875	158.53	6.65475	2.73438	0.0694137
WBGene00012853	Y44A6D.2		3795.75	379.834	10762.2	1636.71	2.83533	1.50352	0.0295328		5414.99	736.847	11869	4190.32	2.19188	1.13217	0.183881
WBGene00015611	C08F1.8		93.3469	33.4504	340.302	137.795	3.64556	1.86614	0.0295988		150.908	49.1941	341.983	115.167	2.26617	1.18026	0.219353
WBGene00012623	fbxa-149		10.4066	3.34467	55.2402	7.58423	5.30821	2.40822	0.030448		23.0196	22.1782	59.2614	12.1577	2.57439	1.36423	0.447871
WBGene00019987	R09F10.3		108.39	18.8656	334.261	81.8973	3.08387	1.62474	0.030448		152.699	19.5028	238.64	60.9506	1.56281	0.64414	0.733702
WBGene00011317	T01C1.4		23.5081	13.9784	105.292	23.4726	4.47899	2.16317	0.0304786		21.066	14.9126	63.6661	48.2137	3.02222	1.59561	0.336057
WBGene00000978	dhs-15		134.16	19.823	428.174	136.818	3.19152	1.67425	0.0305815		237.85	48.3046	1206.95	800.504	5.07441	2.34324	0.0980456
WBGene00001477	fmo-2		16.5507	11.8949	201.53	123.968	12.1765	3.60603	0.0305815		14.6624	14.4366	104.015	121.528	7.09404	2.82661	0.439591
WBGene00018254	F40H6.2		0	0	15.4223	13.5344	1000	Inf	0.0306972		0	0	5.45898	10.918	Inf	Inf	0.68703
WBGene00009803	F47B8.2		120.27	38.918	417.011	132.685	3.46729	1.79381	0.0309822		191.945	92.1078	457.431	73.2311	2.38313	1.25286	0.194671
WBGene00235269	F59E12.15		45.4801	16.0781	142.683	43.2347	3.13726	1.64951	0.0316245		53.445	19.8633	158.144	67.1693	2.959	1.56511	0.116262
WBGene00013746	lgc-55		112.424	49.1345	292.906	76.5097	2.60537	1.38149	0.0320584		98.3754	2.45776	146.469	34.8598	1.48888	0.574224	0.822503
WBGene00219971	F54G2.4		1.1464	2.29281	20.065	8.8978	17.5025	4.12949	0.0322389		0.751463	1.50293	6.91106	3.79581	9.19681	3.20113	0.615123
WBGene00012347	W08G11.3		33.5809	25.6973	109.394	22.8493	3.25763	1.70382	0.0325062		26.6041	14.9653	72.0343	16.6199	2.70764	1.43704	0.240614
WBGene00015536	glb-2		10.3058	3.8666	57.7513	31.7458	5.60379	2.4864	0.0327517		19.2245	21.3181	32.1469	18.944	1.67219	0.741737	1
WBGene00007635	npr-4		83.9306	24.6267	322.405	151.162	3.84133	1.9416	0.0332389		90.4172	31.6498	412.949	271.004	4.56715	2.19129	0.0945918
WBGene00011260	R13G10.4		0	0	17.9801	15.0688	1000	Inf	0.0344437		0	0	5.70712	11.4142	Inf	Inf	0.680349
WBGene00022233	Y73B6BL.4		374.04	174.04	1145.26	359.916	3.06186	1.61441	0.0344437		403.185	187.406	860.387	374.586	2.13397	1.09354	0.193551
WBGene00008531	F02E9.7		111.933	47.9858	335.856	78.4136	3.00051	1.58521	0.0352548		166.338	81.1034	309.456	68.947	1.8604	0.895614	0.338942
WBGene00017644	exc-9		45.0354	6.6132	163.507	27.947	3.63063	1.86022	0.0355283		65.1278	27.1783	222.675	126.85	3.41905	1.77359	0.146159
WBGene00009702	F44F4.3		32.179	25.0117	410.697	261.487	12.7629	3.67388	0.0360678		47.1768	50.0996	248.859	243.506	5.27503	2.39918	0.358995
WBGene00016355	lact-5		177.776	42.1432	1284.44	715.001	7.22506	2.85301	0.00631768		168.746	14.6992	1046.65	1079.29	6.2025	2.63285	0.618616
WBGene00004222	ptr-8		360.591	40.2923	1502.1	660.506	4.16567	2.05855	0.00640505		475.013	138.697	1081.9	672.658	2.27761	1.18752	0.672844
WBGene00014492	R166.6		861.306	43.4058	2969.65	702.04	3.44785	1.7857	0.00649285		1079.53	195.059	2378.39	854.579	2.20318	1.13958	0.149105
WBGene00017796	F25G6.1		15.8642	26.6668	83.326	36.6769	5.25245	2.39299	0.00649285		27.7287	14.6615	82.4734	48.0541	2.9743	1.57255	0.180194
WBGene00010666	K08E4.2		48.2886	11.8539	227.897	81.8456	4.71946	2.23862	0.00651125		68.915	27.4302	190.617	58.5952	2.76598	1.46779	0.127892
WBGene00007162	fbxa-153		6.45942	8.75333	87.7659	59.6892	13.5873	3.76419	0.0065647		28.8408	16.4118	64.2108	14.7229	2.22638	1.1547	0.69832
WBGene00003605	nhr-6		190.708	69.0483	874.846	407.899	4.58737	2.19767	0.00659511		231.41	31.7351	750.451	369.132	3.24295	1.6973	0.169608
WBGene00007534	C12D8.1		2283.91	927.317	7152.57	2696.67	3.13172	1.64696	0.00665202		3698.56	871.416	5037.17	1194.22	1.36193	0.445649	0.854052
WBGene00013715	Y106G6G.6		3.92826	7.40768	46.8526	31.7819	11.9271	3.57617	0.0067123		18.9345	9.34111	64.3431	64.2851	3.3982	1.76477	0.66491
WBGene00022283	lgc-27		729.224	369.021	3051.08	1305.56	4.18402	2.06489	0.00678634		2197.58	322.515	3322.2	587.668	1.51175	0.596222	0.681295
WBGene00206362	B0041.11		16.1156	9.89593	143.534	83.5114	8.90655	3.15487	0.00683588		22.9832	19.6263	96.9208	51.3927	4.21704	2.07623	0.0876672
WBGene00016747	nmur-1		13.9134	20.245	230.428	171.12	16.5616	4.04977	0.00688211		42.865	10.1111	126.255	57.0135	2.9454	1.55847	0.0870939
WBGene00007006	npr-3		60.6731	20.8786	502.931	295.198	8.28919	3.05123	0.00699727		52.2348	18.5282	352.12	223.187	6.74109	2.75298	0.0533551
WBGene00004316	rbf-1		332.56	150.758	2239.55	1262.68	6.73428	2.75152	0.00701209		567.384	167.617	2954.22	2036.61	5.20673	2.38038	0.124626
WBGene00022752	ZK484.6		1.87866	3.75731	35.1486	24.4939	18.7094	4.22569	0.00709503		9.03918	4.34617	28.551	12.1376	3.15858	1.65928	0.47734
WBGene00020090	R119.5		72.5873	58.4396	283.962	121.219	3.912	1.96791	0.00723017		126.338	29.1814	166.171	53.4402	1.31528	0.395375	0.875753
WBGene00000564	cnk-1		59.1085	51.8453	218.268	89.8702	3.69266	1.88466	0.00741417		117.671	52.1777	182.802	43.0559	1.5535	0.635519	0.606369
WBGene00006980	zig-3		312.41	84.9309	1891.75	986.673	6.05534	2.59821	0.00742481		389.765	39.6024	1227.31	645.755	3.14885	1.65483	0.266961
WBGene00007530	C11H1.5		50.379	36.9539	319.571	171.595	6.34335	2.66524	0.00761911		195.146	29.5762	383.72	222.579	1.96632	0.975502	0.4853
WBGene00015678	mcp-1		271.793	18.6735	981.489	394.676	3.61116	1.85246	0.00763829		268.496	116.927	863.832	474.363	3.2173	1.68585	0.296178
WBGene00018807	fbxa-146		13.7445	16.4768	78.6522	25.8149	5.72243	2.51663	0.00776637		20.7202	10.3873	42.6821	40.1515	2.05992	1.04259	0.83594
WBGene00021863	Y54F10BM.9		226.574	186.936	1317.55	716.057	5.8151	2.5398	0.00790536		414.673	217.248	999.448	576.955	2.4102	1.26916	0.253543
WBGene00021320	Y34B4A.4		119.46	54.5075	716.046	384.82	5.99402	2.58352	0.00795942		217.691	100.209	644.296	367.922	2.95968	1.56544	0.259975
WBGene00012944	Y47D3B.11		187.392	77.5425	856.688	400.696	4.57163	2.19271	0.00802138		249.654	81.6283	484.137	60.2944	1.93923	0.955484	0.299632
WBGene00004345	rgs-2		606.902	272.73	2411.58	1096.96	3.97359	1.99044	0.00827463		572.039	250.085	1633.86	795.821	2.8562	1.5141	0.0992809
WBGene00007822	clec-202		0	0	16.6941	7.58353	Inf	Inf	0.0319569		0.909676	1.11928	10.5768	5.85245	11.627	3.53941	0.356643
WBGene00006483	dgk-4		213.271	104.943	726.643	160.66	3.40714	1.76856	0.00827463		444.218	161.902	596.168	156.67	1.34206	0.424451	0.765064
WBGene00007752	C26H9A.2		621.16	219.801	1968.83	807.647	3.1696	1.6643	0.00836046		870.529	266.041	1491.42	367.304	1.71323	0.776719	0.302604
WBGene00019294	K02A6.3		925.131	219.564	3024.11	1248.66	3.26885	1.70878	0.00851871		983.746	263.598	2205.18	892.657	2.24162	1.16454	0.169608
WBGene00003044	lir-1		285.493	129.173	1016.52	316.799	3.56059	1.83212	0.00885004		310.644	54.6517	729.097	239.108	2.34705	1.23085	0.0911932
WBGene00018018	F33G12.6		360.705	94.6043	2068.66	1099.32	5.73503	2.5198	0.00889679		532.763	36.5353	1465.08	661.678	2.74996	1.45941	0.0870939
WBGene00008568	F08A8.5		49.0124	42.1315	200.394	55.2038	4.08864	2.03162	0.00915423		65.222	16.1961	162.061	26.5298	2.48475	1.3131	0.230315
WBGene00004124	pqn-37		70.2471	18.0225	292.298	114.527	4.161	2.05693	0.00943781		83.3173	28.8382	147.659	59.6095	1.77225	0.825581	0.710724
WBGene00019865	R04A9.6		30.9527	21.4226	195.11	103.573	6.3035	2.65615	0.00949382		19.2112	4.62509	160.522	112.911	8.35561	3.06275	0.0711442
WBGene00018369	F42H10.5		136.35	51.2687	826.281	455.634	6.05999	2.59932	0.00964589		236.415	114.075	683.788	377.507	2.89232	1.53223	0.34345
WBGene00007166	fbxa-152		5.32004	7.62524	58.9783	36.1734	11.0861	3.47068	0.00970467		12.6767	11.4323	39.6167	40.4573	3.12515	1.64393	0.790779
WBGene00006459	tag-89		98.1486	33.121	588.936	309.33	6.00045	2.58507	0.00981539		99.1757	16.1395	230.211	49.5776	2.32124	1.2149	0.200307
WBGene00004136	pqn-51		1407.84	425.417	4423.11	1253.86	3.14177	1.65158	0.00990396		2116.04	523.334	3605.27	676.88	1.70379	0.768743	0.407653
WBGene00014836	T09F5.12		15.7555	20.8351	82.2373	19.4087	5.2196	2.38394	0.0100502		41.152	7.14596	143.587	44.1904	3.48919	1.80289	0.0528791
WBGene00021147	W10G11.17		32.7514	15.3674	224.121	128.906	6.84308	2.77464	0.0100502		82.2948	32.2813	97.7941	46.4244	1.18834	0.248947	1
WBGene00007878	C33A11.2		78.3591	38.0422	327.7	146.025	4.18203	2.0642	0.0100525		76.7554	20.042	294.202	151.315	3.83298	1.93847	0.127808
WBGene00008612	fbxa-103		0	0	74.304	57.6587	Inf	Inf	0.000134456		0	0	10.5317	4.53804	Inf	Inf	0.0947087
WBGene00004929	soc-2		1827.33	735.764	6137.13	2667.74	3.35853	1.74783	0.0103629		2625.24	104.366	4444.58	2527.39	1.69302	0.759599	0.750311
WBGene00020283	T06A4.3		922.898	287.84	2878.53	1048.51	3.11901	1.64109	0.0103647		4041.01	1649.15	2126.5	741.761	0.526229	-0.926238	0.493214
WBGene00021934	cct-8		112.699	77.8637	378.119	146.306	3.35511	1.74636	0.0103647		253.064	107.192	359.709	180.895	1.42141	0.507326	0.694254
WBGene00001821	ham-2		108.87	47.9182	414.561	162.685	3.80784	1.92897	0.0103955		109.116	12.064	161.856	82.2989	1.48334	0.56885	0.913348
WBGene00000566	cnt-2		672.177	278.381	2015.39	568.25	2.99831	1.58415	0.0105637		1193.56	369.305	1414.51	570.683	1.18512	0.245039	1
WBGene00021146	lgc-45		71.853	19.7593	333.885	160.947	4.64678	2.21623	0.0105682		112.592	25.9878	165.788	69.722	1.47246	0.558231	0.897622
WBGene00020593	ugt-11		216.28	51.85	769.51	335.578	3.55793	1.83104	0.0106643		151.094	38.4803	400.907	267.255	2.65336	1.40782	0.592813
WBGene00018509	F46F11.6		1158.89	268.205	3573.4	1420.35	3.08346	1.62455	0.010709		1433.89	248.316	2824.21	1121.37	1.96962	0.977917	0.339136
WBGene00003980	pes-7		453.676	175.985	1388.87	528.773	3.06137	1.61418	0.0108401		725.215	217.221	909.625	351.621	1.25428	0.326863	0.84561
WBGene00008803	lips-10		6280.91	2318.37	21047.8	7592.25	3.35107	1.74462	0.0112038		8108.03	651.598	20795.2	9347.9	2.56476	1.35882	0.231881
WBGene00017158	hpo-10		189.123	132.743	668.163	300.216	3.53294	1.82087	0.0112038		304.171	101.002	507.226	118.956	1.66757	0.737746	0.507858
WBGene00016914	C54D1.7		14.6192	14.1231	109.726	58.5104	7.50562	2.90797	0.0112202		12.9394	6.29191	32.5244	19.5078	2.5136	1.32975	0.753054
WBGene00007944	C34F6.10		395.472	106.826	1708.43	839.041	4.31998	2.11102	0.0112579		804.133	174.817	1548.96	758.193	1.92625	0.945795	0.314412
WBGene00014208	ZK1067.2		49.6906	42.839	201.453	96.2496	4.05415	2.0194	0.0112751		174.475	39.3464	157.637	52.7249	0.903492	-0.146416	1
WBGene00001723	grl-14		44.2487	14.5396	567.663	371.036	12.8289	3.68133	0.0113651		34.7289	23.5259	382.935	291.907	11.0264	3.46289	0.0802349
WBGene00009295	fbxa-180		0.375731	0.751463	23.9704	20.2967	63.7966	5.99541	0.0113974		16.6617	31.8542	16.375	18.0213	0.982792	-0.0250425	1
WBGene00004892	sms-1		214.527	70.8496	689.216	126.007	3.21272	1.6838	0.0114909		409.769	37.6253	775.311	204.545	1.89207	0.919966	0.506862
WBGene00009751	F46A8.8		0.375731	0.751463	45.025	42.6315	119.833	6.90488	0.0115594		2.96576	4.32722	1.91843	3.32282	0.64686	-0.628474	1
WBGene00001679	gpb-1		1426.14	446.462	4253.68	1563.74	2.98266	1.5766	0.0115808		1456.91	709.99	3024.91	345.597	2.07625	1.05398	0.0848529
WBGene00021019	W04B5.2		51.7825	16.1771	228.006	88.7055	4.40314	2.13853	0.0119846		62.1814	25.7295	181.53	67.7869	2.91937	1.54566	0.0829652
WBGene00022389	pde-6		896.251	563.659	2507.72	938.479	2.79801	1.4844	0.0122058		1182.62	705.74	1613.59	342.677	1.36442	0.448292	0.861722
WBGene00018075	tbc-11		132.03	46.2769	539.687	262.931	4.08762	2.03126	0.0122676		229.034	43.335	461.216	230.288	2.01375	1.00988	0.351732
WBGene00010845	M03C11.8		242.661	81.0818	780.248	335.818	3.21538	1.68499	0.0123745		418.956	181.509	696.692	369.351	1.66293	0.733724	0.699345
WBGene00003254	mig-23		265.859	52.3766	944.787	393.296	3.55371	1.82933	0.0125795		264.787	63.9044	501.846	93.8332	1.89528	0.922409	0.366885
WBGene00010066	F54F7.6		0	0	30.5077	23.8151	Inf	Inf	0.000933875		0.286601	0.573202	14.2962	13.9743	49.8817	5.64044	0.110928
WBGene00001075	dpy-14		3.00585	6.0117	36.3186	14.3073	12.0826	3.59486	0.0127597		7.21325	7.96614	11.8138	6.00542	1.6378	0.711758	1
WBGene00016059	C24G6.2		354.562	88.6916	1138.52	477.098	3.21106	1.68305	0.0128475		500.356	125.506	814.827	436.902	1.62849	0.703538	0.811141
WBGene00015866	C16E9.2		105.883	23.6023	408.764	188.523	3.86052	1.94879	0.0128654		122.02	56.6495	329.568	22.6119	2.70094	1.43346	0.142445
WBGene00023036	F39E9.10		212.598	65.607	701.709	265.45	3.30063	1.72274	0.0131295		243.874	66.0231	451.595	100.277	1.85175	0.888893	0.623539
WBGene00016323	C32E8.5		46.492	24.6184	181.619	37.6893	3.90647	1.96586	0.0136611		98.1719	36.4753	143.18	70.8691	1.45846	0.544446	1
WBGene00010480	K01G5.9		740.686	116.935	2535.46	1125	3.42312	1.77531	0.0138237		852.366	292.203	2616.66	1274.02	3.06988	1.61818	0.229772
WBGene00017271	F08F8.6		0.375731	0.751463	22.9954	15.9759	61.2018	5.9355	0.0138372		12.7006	9.8355	28.105	9.85647	2.21289	1.14593	0.718932
WBGene00010359	mam-6		0	0	24.4782	18.0427	Inf	Inf	0.00354454		16.4245	14.5523	34.4212	29.8861	2.09572	1.06745	1
WBGene00016973	abch-1		276.181	233.374	3314.76	2293.81	12.0021	3.58522	0.0138731		319.463	93.9307	1674.33	1000.12	5.24106	2.38986	0.0734034
WBGene00001709	grk-2		8.26886	11.035	59.8707	26.0843	7.2405	2.85609	0.0141676		32.5912	22.3816	39.3272	34.4946	1.20668	0.271046	1
WBGene00010444	magi-1		684.215	213.513	2018.86	830.623	2.95062	1.56102	0.0145785		1121.02	342.135	1383.43	490.426	1.23408	0.303436	0.928004
WBGene00010736	istr-1		526.975	234.392	1627.2	641.704	3.08782	1.62659	0.0148045		830.442	97.4286	2012.74	761.405	2.4237	1.27721	0.103148
WBGene00015675	C10E2.5		2.7797	5.55939	39.7693	19.7076	14.3071	3.83866	0.0150259		1.87461	2.17739	31.2515	34.7426	16.6709	4.05926	0.401206
WBGene00009988	F53F4.4		4.50878	9.01755	40.0691	18.8238	8.88692	3.15168	0.0151956		25.0817	21.1856	35.0509	17.811	1.39747	0.482816	1
WBGene00006619	try-1		13.0173	8.1878	84.3481	27.6108	6.47968	2.69592	0.0154365		9.40666	7.77237	103.584	70.7222	11.0118	3.46097	0.0706739
WBGene00020596	oga-1		252.175	76.2376	837.644	326.523	3.32168	1.73191	0.0155609		369.999	198.161	979.6	355.269	2.64758	1.40467	0.163785
WBGene00019821	R02D3.3		79.0581	14.2671	294.302	111.387	3.7226	1.89631	0.0157732		157.077	65.5545	306.53	206.362	1.95146	0.964551	0.737334
WBGene00014093	ZK829.1		29.2632	6.54413	429.419	307.268	14.6744	3.87523	0.0165338		45.3057	19.932	148.421	69.1921	3.27599	1.71193	0.0923417
WBGene00006868	vab-1		1055.9	162.505	3393.45	1458.4	3.2138	1.68428	0.0166118		1626.47	130.664	2355.13	434.761	1.448	0.534066	0.803528
WBGene00009823	gadr-6		210.172	128.059	906.142	469.055	4.31143	2.10817	0.0172567		334.446	88.2397	403.718	82.1453	1.20712	0.271575	1
WBGene00012409	Y7A5A.3		5.91529	7.38292	64.6546	46.0289	10.9301	3.45023	0.0172567		10.2425	7.85288	17.7016	12.667	1.72824	0.789306	0.999343
WBGene00004368	ric-19		368.122	89.912	1175.79	376.825	3.19402	1.67537	0.0173191		537.277	394.737	1020.27	453.021	1.89897	0.925218	0.808706
WBGene00008314	C54G4.4		65.6993	41.0918	582.543	391.324	8.86681	3.14841	0.0174092		405.293	201.2	771.163	486.716	1.90273	0.928072	0.829383
WBGene00086558	F12E12.12		6.95578	4.73417	57.4795	33.7899	8.26356	3.04676	0.0174092		16.838	16.7605	47.5756	38.6337	2.82549	1.4985	0.984019
WBGene00006386	taf-5		366.211	131.888	1301.32	588.127	3.55347	1.82923	0.0175726		524.183	99.4019	1304.46	721.201	2.48855	1.31531	0.282833
WBGene00021213	Y18H1A.9		705.093	215.88	2092.47	863.888	2.96765	1.56932	0.0177527		3146.83	1287.58	2691.09	1284.47	0.855174	-0.22571	1
WBGene00022015	Y61A9LA.3		256.314	37.4686	813.127	195.012	3.17239	1.66557	0.0177527		272.139	63.5767	603.636	147.124	2.21812	1.14934	0.142844
WBGene00077712	nipi-4		128.419	107.662	724.727	420.986	5.64347	2.49658	0.0179893		147.641	47.7128	339.408	98.6235	2.29887	1.20093	0.189452
WBGene00009178	uggt-2		1.38988	1.61548	31.5784	9.82269	22.7202	4.5059	0.0180876		13.3385	4.57672	20.289	17.8661	1.52108	0.605095	1
WBGene00019884	R05D3.12		31.4558	22.6439	132.734	58.2425	4.21969	2.07714	0.0181991		128.559	71.8992	146.97	120.964	1.1432	0.193083	1
WBGene00003843	oct-2		80.3626	61.4199	266.544	100.507	3.31677	1.72978	0.0185455		131.445	27.273	222.526	78.6941	1.69292	0.759517	0.554752
WBGene00021474	dot-1.1		224.829	33.5056	716.855	219.091	3.18844	1.67285	0.0186677		230.517	152.486	515.536	112.944	2.23643	1.1612	0.0865648
WBGene00006812	unc-80		309.924	209.11	858.059	334.431	2.76861	1.46916	0.0186909		701.607	207.123	878.697	434.736	1.25241	0.324703	0.984592
WBGene00017833	F26F12.2		1.12719	2.25439	45.3758	41.844	40.2555	5.33111	0.0188328		1.43301	2.86601	47.8513	49.1163	33.3923	5.06144	0.155352
WBGene00012415	Y7A5A.9		0	0	18.7749	13.1752	Inf	Inf	0.0188328		0.552771	0.667773	8.86064	0.690653	16.0295	4.00266	0.375245
WBGene00013335	Y57G11C.46		4.40565	5.19621	43.1113	29.9387	9.78545	3.29064	0.019043		7.63973	7.35872	31.1607	14.1823	4.07878	2.02814	0.363856
WBGene00021314	Y32H12A.6		56.2257	20.5604	208.934	93.3961	3.71599	1.89375	0.0191192		59.3756	11.3101	153.952	17.9982	2.59285	1.37454	0.154251
WBGene00017792	F25E5.16		34.9236	7.17503	285.121	175.743	8.16411	3.0293	0.0193569		46.9337	22.5784	161.39	88.1536	3.43868	1.78186	0.195459
WBGene00011434	T04D3.5		294.177	73.3317	1477.87	798.397	5.02374	2.32876	0.0195658		345.39	107.897	743.778	366.768	2.15344	1.10664	0.340952
WBGene00006769	unc-33		192.287	70.1414	598.861	136.578	3.11441	1.63896	0.019625		285.646	136.86	664.358	87.2206	2.32581	1.21774	0.0730085
WBGene00006776	unc-40		571.997	233.308	2072.45	985.95	3.62318	1.85726	0.0198439		981.163	54.4824	1790.67	692.045	1.82504	0.867932	0.300406
WBGene00012290	W05H12.2		34.7459	32.8378	145.521	53.5535	4.18814	2.06631	0.0203094		26.2027	23.3761	75.3746	44.8802	2.8766	1.52436	0.755691
WBGene00002176	jip-1		180.46	79.2776	726.843	370.692	4.02772	2.00996	0.0207914		229.219	56.8993	552.583	24.3239	2.41072	1.26946	0.0877222
WBGene00000995	die-1		529.749	161.644	1777.68	835.057	3.3557	1.74661	0.0210362		1105.39	400.924	1423.94	680.382	1.28818	0.365333	1
WBGene00006635	tsp-9		171.131	57.1471	567.636	254.229	3.31697	1.72987	0.0210362		163.845	41.4287	350.101	24.446	2.13678	1.09544	0.270451
WBGene00008419	wdr-23		733.249	295.029	2367.1	1090.18	3.22824	1.69075	0.0211599		1307.95	110.445	2234.35	1724	1.70828	0.772546	0.979198
WBGene00017338	F10D7.1		35.4563	19.1798	176.604	94.0265	4.98088	2.3164	0.0213566		43.9158	15.0854	69.2966	52.3244	1.57794	0.658044	0.984915
WBGene00001973	hmg-3		17.3686	10.5722	89.4716	37.0304	5.15134	2.36495	0.0213769		123.187	120.71	109.873	53.2617	0.891926	-0.165003	1
WBGene00006932	vps-34		321.202	146.342	891.286	374.025	2.77484	1.47241	0.0216647		572.538	179.22	901.758	287.312	1.57502	0.655368	0.702034
WBGene00004048	plx-2		205.473	67.9852	1299.47	787.693	6.32428	2.6609	0.0216832		316.623	45.6709	1332.15	749.415	4.20736	2.07292	0.0724598
WBGene00015624	C09B8.5		16.0117	18.453	116.643	66.9984	7.28485	2.8649	0.0217328		19.9361	16.6273	57.6925	40.1411	2.89388	1.533	0.689167
WBGene00000529	clh-2		310.044	210.976	1052.44	497.502	3.39449	1.7632	0.0220527		425.633	149.655	609.49	300.301	1.43196	0.517991	0.753126
WBGene00000496	chs-1		36.8879	17.9958	335.087	214.836	9.08391	3.18331	0.0220669		82.7625	21.9949	259.988	221.667	3.14137	1.6514	0.55007
WBGene00019781	M60.6		561.888	99.3006	1683.03	581.232	2.99531	1.58271	0.0222837		604.452	67.0454	1095.4	313.806	1.81223	0.857762	0.54172
WBGene00022603	gck-2		333.282	163.193	929.693	337.021	2.78951	1.48001	0.0224198		518.736	114.89	761.849	349.586	1.46867	0.554506	0.753127
WBGene00022836	ZK973.11		527.964	242.007	1425.11	584.864	2.69926	1.43256	0.0224764		766.341	203.428	1231.46	651.156	1.60693	0.684309	0.668749
WBGene00013659	Y105C5B.20		0	0	70.1261	38.1596	Inf	Inf	9.63777e-08		0	0	36.748	40.7507	Inf	Inf	0.0729688
WBGene00021921	Y55F3AM.3		2019.42	1172.27	5195.26	1711.94	2.57265	1.36325	0.0227829		3598.93	1589.68	3517.17	407.732	0.97728	-0.0331558	1
WBGene00006063	sto-1		144.576	62.8914	449.994	98.8999	3.11252	1.63808	0.0228246		183.073	48.5387	295.541	112.516	1.61433	0.690936	0.885054
WBGene00021985	Y59C2A.2		11.3984	9.13009	66.8829	37.3483	5.86772	2.5528	0.0229352		23.2017	14.8125	23.6765	4.26211	1.02046	0.0292235	1
WBGene00013713	Y106G6G.4		0	0	29.7976	30.5046	Inf	Inf	0.0180876		1.76948	2.71682	37.4723	43.5316	21.177	4.40443	0.364206
WBGene00005809	srw-62		0.751463	1.50293	26.0652	23.3052	34.686	5.11628	0.022987		2.4923	2.89624	9.80869	3.4688	3.9356	1.97658	0.743885
WBGene00009239	irld-6		5.91682	7.2871	141.412	123.242	23.9001	4.57894	0.023007		11.8473	13.0563	150.345	162.399	12.6903	3.66565	0.482722
WBGene00010990	R03D7.4		605.208	208.882	2043.53	947.568	3.37657	1.75556	0.0231776		748.716	53.9678	1355.5	492.549	1.81043	0.856332	0.32608
WBGene00011218	R10E11.6		90.0855	30.4431	300.746	134.822	3.33845	1.73918	0.023442		96.2973	16.0921	155.883	34.0887	1.61877	0.694899	0.674489
WBGene00012471	Y17G7B.20		474.88	138.677	1349.24	543.2	2.84122	1.50651	0.0234514		766.63	309.416	948.226	150.481	1.23687	0.306699	0.94462
WBGene00001955	hlh-11		810.397	184.825	2296.62	757.484	2.83394	1.50281	0.023505		827.527	250.521	1583.42	327.53	1.91344	0.936166	0.221452
WBGene00003566	ncx-1		1215.84	451.872	5634.57	3084.94	4.63429	2.21235	0.023679		1334.98	394.17	2419.45	658.231	1.81235	0.857865	0.290498
WBGene00002210	kin-29		930.44	551.94	3192.91	1568.22	3.43162	1.77889	0.0236949		1546.63	397.808	2653.28	1860.77	1.71552	0.778649	0.854052
WBGene00006539	tbb-6		33.223	33.7894	158.724	77.5151	4.77755	2.25627	0.0237052		71.9735	13.8262	121.387	51.3673	1.68656	0.754081	0.952022
WBGene00009574	F40E10.6		976.687	157.272	2798.33	952.373	2.86513	1.5186	0.0238782		1455.89	518.503	2218.93	61.6108	1.5241	0.60796	0.556521
WBGene00004185	pro-1		191.684	81.0762	595.857	203.075	3.10854	1.63624	0.0238963		278.638	104.164	535.366	241.621	1.92137	0.942136	0.498345
WBGene00004215	ptp-3		1110.3	363.872	3568.98	1645.79	3.21442	1.68456	0.0239908		2364.9	939.924	2584.8	951.775	1.09298	0.128271	1
WBGene00013302	vti-1		42.4149	24.8271	164.63	55.0465	3.88141	1.95658	0.0242532		45.3355	10.4404	127.386	20.728	2.80986	1.4905	0.121226
WBGene00018344	npr-27		35.3502	35.9009	164.853	67.1045	4.66342	2.22139	0.0243648		48.0091	15.0493	110.268	38.5114	2.29681	1.19963	0.395083
WBGene00019468	K07B1.8		9.8651	9.81485	142.381	108.82	14.4328	3.85128	0.0245225		16.705	5.95632	146.583	142.009	8.77477	3.13336	0.379641
WBGene00004148	pqn-65		443.692	127.271	1599.4	784.947	3.60475	1.8499	0.0246688		1165.37	471.18	1125.51	543.476	0.96579	-0.050219	1
WBGene00015237	B0511.12		350.094	157.72	1059.4	462.576	3.02604	1.59743	0.0247612		649.505	140.066	907.783	81.9847	1.39765	0.483007	0.801365
WBGene00013415	Y64G10A.6		423.708	131.622	1347.12	598.985	3.17935	1.66873	0.0248551		511.107	61.1158	1092.37	223.121	2.13727	1.09577	0.126758
WBGene00003858	ogt-1		662.735	198.757	1894.81	828.022	2.85908	1.51555	0.025146		1097.16	241.224	2185.59	1304.33	1.99205	0.994254	0.49825
WBGene00020345	T08B2.4		33.6473	15.8494	146.448	68.6951	4.35244	2.12182	0.0252571		37.7672	22.993	84.2737	24.6179	2.2314	1.15795	0.35382
WBGene00001836	hda-3		218.971	53.5854	674.275	214.205	3.0793	1.6226	0.0253606		268.61	22.5378	503.324	45.4285	1.87381	0.905972	0.470493
WBGene00006307	suf-1		383.554	210.939	1187.99	535.48	3.09732	1.63102	0.0264105		522.23	62.5875	971.094	350.576	1.85951	0.894926	0.291086
WBGene00008476	E03H4.8		58.9809	23.4825	326.49	197.548	5.53553	2.46872	0.0265718		87.2428	35.3511	318.16	226.942	3.64684	1.86665	0.3893
WBGene00006752	unc-13		451.797	135.993	1294.99	553.546	2.86631	1.5192	0.0265912		777.625	269.773	1363.32	737.072	1.75318	0.809972	0.653087
WBGene00011276	aakg-5		1517.83	536.03	4942.62	2344.41	3.25637	1.70327	0.0266654		1792.33	205.342	3160.59	1030.83	1.76339	0.818355	0.342977
WBGene00018960	F56D1.2		112.75	41.4963	358.267	106.467	3.17753	1.66791	0.0266654		154.646	65.0955	291.703	168.437	1.88626	0.915528	0.417822
WBGene00008422	D2045.2		256.03	102.861	716.678	167.992	2.79919	1.48501	0.0267447		520.187	216.859	502.779	211.553	0.966535	-0.0491063	1
WBGene00008401	D2005.6		37.8703	19.8334	141.427	59.1129	3.7345	1.90092	0.0272096		47.0388	21.469	95.0191	20.0285	2.02001	1.01437	0.36294
WBGene00012765	Y41E3.7		572.051	60.3135	1676.04	597.861	2.92988	1.55084	0.0275173		667.615	117.797	1282.58	94.3338	1.92114	0.941965	0.24167
WBGene00013717	madf-10		3.75731	7.51463	48.728	39.5577	12.9688	3.69698	0.0275173		22.5874	13.6349	19.4655	17.3687	0.861786	-0.214598	1
WBGene00019994	cdh-1		106.659	48.0656	356.082	119.498	3.3385	1.7392	0.0276538		75.3198	49.2616	235.028	172.386	3.1204	1.64173	0.324477
WBGene00004392	rnr-2		667.145	234.276	1868.94	527.595	2.80139	1.48615	0.0277911		907.857	164.558	1580.57	269.707	1.74099	0.799911	0.48329
WBGene00003692	nhr-102		27.9322	23.0606	138.622	73.6912	4.9628	2.31115	0.0280122		29.5431	11.8477	99.8681	28.2163	3.38042	1.7572	0.0995874
WBGene00015643	C09E7.9		3.13162	4.95749	48.6928	40.0989	15.5488	3.95873	0.0280388		33.2797	7.53291	43.1208	21.1739	1.29571	0.373739	1
WBGene00200645	R03E9.9		1.00416	1.41698	24.3645	8.69186	24.2635	4.60072	0.0280388		2.71398	2.55266	12.501	14.7549	4.60614	2.20356	0.766867
WBGene00011729	set-16		987.103	324.058	2684.06	1082.43	2.71912	1.44314	0.0281723		1272.83	569.728	1607.67	392.578	1.26306	0.336928	0.817334
WBGene00001516	gap-2		672.781	252.874	1799.59	621.655	2.67485	1.41946	0.0281835		1541.71	613.499	1603.32	769.433	1.03996	0.056529	1
WBGene00001751	gst-3		206.604	41.0271	761.192	380.784	3.6843	1.88139	0.0282405		171.42	45.6883	413.776	199.53	2.41382	1.27132	0.220431
WBGene00000074	adm-2		298.289	172.079	850.371	364.134	2.85083	1.51138	0.0283324		332.4	84.6296	680.314	246.696	2.04667	1.03328	0.199657
WBGene00018199	F39E9.7		36.5717	13.0469	149.122	50.4873	4.07752	2.02769	0.0285548		24.1867	7.54195	91.1777	38.2462	3.76974	1.91447	0.069754
WBGene00019918	fbxc-36		70.6145	36.5817	245.473	121.772	3.47624	1.79753	0.0289021		91.7835	19.3546	139.664	40.1999	1.52166	0.60565	1
WBGene00001769	gst-21		105.946	21.8188	426.784	208.824	4.02834	2.01019	0.0289715		113.355	13.8252	311.08	186.547	2.7443	1.45644	0.419017
WBGene00001865	him-6		53.7844	38.3807	215.946	112.975	4.01503	2.00541	0.0293843		156.314	25.1378	164.492	36.3508	1.05232	0.0735738	1
WBGene00015468	madf-11		158.961	52.6466	463.02	137.541	2.91278	1.5424	0.0295347		160.05	62.8758	378.063	205.613	2.36215	1.2401	0.289852
WBGene00012442	Y15E3A.3		1.12719	2.25439	24.1582	11.3194	21.4322	4.42171	0.0297448		10.9873	8.92054	17.855	2.82991	1.62505	0.700486	1
WBGene00000380	cct-5		5415.32	261.106	15487.6	6065.46	2.85997	1.516	0.0297959		5636.52	376.35	11951.2	2056.17	2.12031	1.08427	0.121226
WBGene00005010	spr-5		316.482	76.041	892.505	270.311	2.82008	1.49574	0.0298751		437.935	148.473	606.317	208.35	1.38449	0.469356	0.732908
WBGene00021402	Y38C1AA.12		114.738	66.8941	329.813	84.205	2.87447	1.5233	0.0303952		258.684	57.952	255.04	51.1794	0.985915	-0.0204654	1
WBGene00001777	gst-29		7.36064	5.14365	53.17	29.9843	7.22356	2.85271	0.0306781		15.3699	9.44345	23.5031	17.9312	1.52916	0.612737	1
WBGene00017563	F18C5.10		1362.4	355.574	4569.18	2126.13	3.35378	1.74579	0.0311785		1483.57	465.52	5939.62	3194.93	4.00361	2.0013	0.201671
WBGene00010813	pitp-1		306.745	160.017	808.625	211.776	2.63615	1.39843	0.0311853		519.131	148.976	578.877	237.713	1.11509	0.157159	1
WBGene00016402	C34D4.10		10.6868	12.3431	144.534	108.367	13.5245	3.75751	0.0311853		10.4176	6.65645	44.5486	15.7096	4.2763	2.09636	0.0679374
WBGene00001980	hmr-1		1750.94	544.6	4641.2	1672.12	2.6507	1.40637	0.0313255		2854.14	1168.61	3091.59	1016.64	1.0832	0.115296	1
WBGene00015857	C16D9.1		82.7703	36.1065	1460.07	1152.4	17.64	4.14078	0.0313515		98.1588	37.4433	716.317	523.395	7.29753	2.86741	0.13875
WBGene00016951	C55C3.1		9.5775	14.9048	165.058	144.146	17.2339	4.10718	0.0314171		42.4843	21.9751	46.7637	24.4857	1.10073	0.13846	1
WBGene00015035	otpl-1		40.6649	21.5645	155.299	79.2714	3.819	1.93319	0.031869		118.679	55.4191	144.773	34.8559	1.21987	0.28673	1
WBGene00012762	Y41E3.1		330.121	108.763	912.033	353.47	2.76272	1.46609	0.0319032		517.975	133.73	711.826	328.983	1.37425	0.458642	0.779665
WBGene00022134	Y71G10AL.1		98.9131	25.8989	314.845	96.9574	3.18304	1.67041	0.0319032		206.093	99.444	270.497	58.7913	1.3125	0.392313	1
WBGene00000812	csk-1		91.1065	48.8929	308.316	110.735	3.38412	1.75878	0.0320621		188.696	56.3674	236.402	39.716	1.25282	0.325175	1
WBGene00013383	aptf-2		19.674	20.3264	96.2798	40.6666	4.89377	2.29095	0.0321364		27.0984	18.5611	56.1238	27.0792	2.07111	1.0504	0.580792
WBGene00003559	ncl-1		2895.74	1286.68	7274.47	2552.84	2.51212	1.32891	0.0323235		2846.57	1440.1	4525.07	859.343	1.58966	0.668715	0.404376
WBGene00018364	F42G9.6		224.16	106.421	631.26	263.86	2.81611	1.4937	0.0323517		332.553	73.8493	500.832	151.114	1.50602	0.590744	0.667527
WBGene00008571	prmn-1		332.248	74.7448	1505.65	856.32	4.5317	2.18005	0.033094		747.507	136.502	1421.45	955.788	1.90159	0.927203	0.668749
WBGene00013106	set-26		103.521	98.3516	341.285	160.245	3.29677	1.72106	0.0333605		148.972	108.121	143.367	80.4806	0.962372	-0.0553338	1
WBGene00018215	igcm-1		201.543	57.7586	1154.45	703.675	5.72806	2.51805	0.0338197		452.626	156.238	1377.97	840.117	3.0444	1.60616	0.243866
WBGene00004246	puf-10		25.193	4.16702	119.047	60.2905	4.72542	2.24044	0.0343503		38.4802	14.7214	66.768	16.7577	1.73512	0.795039	0.600763
WBGene00009534	F38B7.3		735.647	170.61	1996.52	740.222	2.71396	1.4404	0.0343503		718.971	135.423	2106.38	928.283	2.92971	1.55076	0.174236
WBGene00022410	Y97E10C.1		527.485	69.5286	1550.8	484.694	2.93999	1.55581	0.0344925		637.319	57.0501	1517.4	451.437	2.38092	1.25152	0.0709028
WBGene00004083	pph-1		314.184	77.8673	928.207	392.566	2.95434	1.56284	0.0345802		249.195	62.7493	581.485	185.73	2.33346	1.22247	0.123763
WBGene00001579	gex-2		449.571	127.177	1208.06	504.199	2.68713	1.42607	0.0346036		682.573	291.101	872.826	357.033	1.27873	0.354711	0.950648
WBGene00002048	ida-1		1379.33	860.695	10913.8	7785.87	7.91242	2.98412	0.0348903		2501.13	771.61	12822.1	9391.57	5.12654	2.35799	0.157089
WBGene00014080	atg-4.2		63.7651	51.2245	200.845	85.7274	3.14976	1.65524	0.0350172		142.44	50.737	163.017	67.0632	1.14446	0.194668	1
WBGene00002207	sid-3		315.016	125.139	833.183	182.576	2.64489	1.40321	0.0350557		501.331	189.042	754.81	238.06	1.50561	0.590352	0.726477
WBGene00004889	smp-1		505.174	142.644	1375.81	583.97	2.72344	1.44543	0.0355027		694.436	101.288	938.086	367.449	1.35086	0.43388	0.873145
WBGene00004208	ptc-1		682.708	174.901	1826.62	617.18	2.67554	1.41983	0.0355036		1048.32	138.966	1649.85	207.937	1.57381	0.654262	0.613242
WBGene00194679	T26C11.9		7.1755	9.92408	48.4742	20.4225	6.7555	2.75606	0.0355036		18.2667	4.88937	37.3836	10.4872	2.04654	1.03319	0.781829
WBGene00004879	smg-1		111.046	68.8643	312.626	60.8012	2.81528	1.49328	0.0358542		312.945	63.3173	290.282	139.302	0.92758	-0.108456	1
WBGene00010282	F58G11.4		12.256	13.969	94.5345	64.2722	7.71329	2.94735	0.0358542		17.8249	7.57005	28.7405	24.8955	1.61238	0.689192	0.995844
WBGene00018175	F38B6.6		75.5085	30.1378	333.633	188.682	4.41848	2.14355	0.0359104		109.062	46.4207	183.538	106.297	1.68288	0.750934	0.672759
WBGene00014004	fic-1		76.0132	13.7749	251.162	95.9398	3.30419	1.72429	0.0359511		89.2175	47.6133	224.132	151.12	2.5122	1.32895	0.567139
WBGene00015978	C18F10.7		248.355	125.581	714.62	150.197	2.87741	1.52477	0.0360888		292.907	85.5612	678.383	113.317	2.31603	1.21166	0.109299
WBGene00013687	exoc-8		196.562	95.4953	545.875	246.844	2.77711	1.47358	0.0362016		320.887	75.0686	475.428	173.375	1.4816	0.567159	0.700992
WBGene00010280	F58G11.2		609.496	186.607	1642.8	633.424	2.69534	1.43047	0.0364584		714.286	247.644	1102.42	347.723	1.54339	0.626105	0.5189
WBGene00199740	F07A11.12		2.15287	2.49144	31.5407	7.82818	14.6505	3.87288	0.0365536		33.9805	26.254	21.4268	17.624	0.630562	-0.66529	1
WBGene00000901	daf-5		673.276	164.16	1876.42	825.549	2.787	1.47871	0.0368982		654.887	148.505	1368.86	249.445	2.09023	1.06366	0.178254
WBGene00013693	Y105E8B.9		66.9023	39.5595	202.527	25.9935	3.02721	1.59799	0.0368982		170.827	58.7864	188.644	64.1907	1.1043	0.143131	1
WBGene00000164	apm-3		1444.84	298.513	3777.51	923.407	2.61448	1.38653	0.0369546		1807.42	343.345	2982.18	1003.82	1.64997	0.722439	0.639523
WBGene00018564	F47D12.9		594.447	168.712	1567.47	474.502	2.63685	1.39882	0.0370609		678.621	56.8338	1441.99	412.792	2.12489	1.08739	0.167064
WBGene00004382	rnh-1.0		76.2719	24.5578	258.659	46.1058	3.39127	1.76183	0.0371869		119.95	29.4855	233.085	42.5879	1.94318	0.958418	0.511232
WBGene00003386	mod-1		73.0907	22.2177	248.301	100.59	3.39717	1.76433	0.0371899		78.0189	18.116	198.75	55.1905	2.54746	1.34906	0.0837854
WBGene00015942	osta-2		353.457	48.1084	1021.17	360.447	2.88908	1.53061	0.0371899		511.144	86.4012	1212.97	433.579	2.37305	1.24674	0.0523749
WBGene00016734	C46H11.10		54.3588	29.0998	223.204	109.139	4.10612	2.03778	0.0371899		47.0197	6.57857	145.676	82.568	3.09819	1.63143	0.184885
WBGene00044631	bus-18		1490.04	525.891	5106.18	2336.77	3.42688	1.77689	0.0371899		1357.69	215.052	2924.76	870.671	2.15421	1.10716	0.16165
WBGene00019063	F58F12.3		0	0	23.9294	22.3447	Inf	Inf	0.011378		0	0	21.6527	23.4387	Inf	Inf	0.0782145
WBGene00022447	hpo-20		7.3218	6.63657	51.8273	18.6194	7.07849	2.82344	0.0372358		33.9231	22.0724	27.5741	26.1508	0.812841	-0.298955	1
WBGene00015086	B0244.11		8.13425	10.0117	85.4624	61.3612	10.5065	3.39321	0.0372386		6.96061	9.52247	68.1395	73.6169	9.7893	3.29121	0.3893
WBGene00003166	mec-2		311.376	67.4181	862.591	213.184	2.77025	1.47002	0.0372595		381.373	61.538	918.546	290.287	2.40852	1.26815	0.0528171
WBGene00001594	glc-4		118.59	46.9578	416.807	192.054	3.51467	1.81339	0.0372728		119.433	33.1164	317.937	75.4992	2.66207	1.41255	0.0710421
WBGene00016896	nep-4		1.92187	1.91623	29.1968	14.7916	15.1919	3.92523	0.0373732		6.33754	9.85792	44.4434	15.2038	7.01272	2.80997	0.0559815
WBGene00003583	ndx-6		172.525	42.2027	512.345	170.146	2.96969	1.57031	0.037615		227.75	39.8689	449.543	37.1629	1.97384	0.981008	0.301082
WBGene00012622	Y38H6C.9		35.273	38.4706	121.639	49.0684	3.44851	1.78597	0.0379164		64.9437	20.9907	85.0738	41.1178	1.30996	0.389526	1
WBGene00019691	K12H6.12		50.4556	40.1429	182.199	52.3296	3.61108	1.85243	0.0379164		66.7998	49.3437	127.059	37.6423	1.90209	0.927586	0.590857
WBGene00021415	nsy-4		913.219	108.949	2950.68	1359.32	3.23107	1.69201	0.0379164		833.891	228.483	1471.82	594.4	1.76501	0.819673	0.478501
WBGene00010037	F54C8.4		1300.35	347.62	3355.92	1419.54	2.58079	1.36781	0.0379269		1865.88	297.777	2857.37	1109.63	1.53138	0.614832	0.846456
WBGene00017300	rpc-2		476.977	148.602	1245.63	256.64	2.6115	1.38488	0.0380828		1042.48	325.241	1170.93	307.814	1.12321	0.167633	1
WBGene00194934	ZK809.9		10.045	14.5582	51.4018	20.7764	5.11716	2.35534	0.0381467		9.1718	8.12662	29.5858	14.713	3.22573	1.68963	0.237133
WBGene00002062	ife-4		73.8574	5.82091	252.428	63.4941	3.41777	1.77306	0.0381799		100.431	17.0577	220.573	52.4248	2.19626	1.13505	0.362052
WBGene00021984	Y59C2A.1		97.7874	16.4323	542.572	322.42	5.54849	2.47209	0.0382279		114.857	31.6567	298.637	110.49	2.60009	1.37856	0.110815
WBGene00009405	F35C11.6		108.918	11.2778	434.898	230.508	3.9929	1.99744	0.0387516		79.4976	17.6028	479.685	332.751	6.03395	2.5931	0.216127
WBGene00006591	toh-1		399.046	144.528	1146.15	485.164	2.87223	1.52217	0.0388327		580.964	206.339	1048.34	652.041	1.80448	0.851584	0.942744
WBGene00001580	gex-3		401.729	231.776	991.802	389.33	2.46884	1.30383	0.0388348		772.117	139.19	1000.51	327.043	1.2958	0.373848	0.859173
WBGene00018468	F45E4.3		203.522	135.572	917.675	555.489	4.50898	2.1728	0.0389983		607.052	201.036	1048.4	727.383	1.72704	0.788303	0.697408
WBGene00001812	haf-2		410.733	135.289	1088.35	227.574	2.64979	1.40588	0.0390951		534.171	112.022	1213.39	191.761	2.27155	1.18367	0.181864
WBGene00017380	F11D5.1		332.603	56.7818	971.186	394.706	2.91996	1.54595	0.0390951		484.533	93.142	957.007	143.293	1.97511	0.981935	0.222097
WBGene00008879	F16B12.1		29.1456	19.995	221.986	147.933	7.61646	2.92912	0.0393286		49.8192	29.1824	56.2268	36.3816	1.12862	0.174556	1
WBGene00010006	F53H2.3		47.8807	26.9036	157.348	47.665	3.28625	1.71644	0.0395274		111.261	48.1112	137.851	53.4808	1.23899	0.30916	1
WBGene00018285	smk-1		941.884	413.157	2305.05	887.23	2.44727	1.29117	0.0395961		1988.84	439.668	1993.35	951.919	1.00227	0.00326744	1
WBGene00020619	T20D4.13		53.5077	37.7697	288.87	160.203	5.39866	2.4326	0.0397494		55.3999	27.3813	123.083	87.0691	2.22172	1.15168	0.862445
WBGene00000910	daf-14		159.218	45.4046	479.013	189.907	3.00853	1.58906	0.039994		184.937	92.9764	392.019	139.855	2.11974	1.08389	0.347666
WBGene00007956	trpp-9		185.931	148.139	710.211	391.742	3.81975	1.93348	0.0400919		259.867	45.6777	472.884	181.086	1.81972	0.863713	0.373519
WBGene00014820	R09B3.6		25.87	24.9896	96.715	28.6873	3.73849	1.90246	0.0400919		65.9398	22.629	82.763	50.9389	1.25513	0.327836	1
WBGene00013737	tpst-1		459.091	32.7527	1320.48	450.399	2.8763	1.52421	0.0401121		583.96	95.4562	1039.79	122.242	1.78059	0.832352	0.438815
WBGene00020638	fbxa-43		0	0	74.7483	40.3628	Inf	Inf	3.58356e-08		0.672948	1.3459	39.4725	45.3449	58.6561	5.87421	0.190639
WBGene00001163	efn-2		240.306	42.0067	715.772	226.241	2.97859	1.57463	0.0402943		262.271	46.8145	633.949	71.3631	2.41715	1.27331	0.11052
WBGene00020864	oac-50		0	0	46.5807	21.7323	Inf	Inf	1.92599e-05		0.859804	1.71961	25.8192	23.5258	30.0292	4.90829	0.094577
WBGene00019896	R05G6.1		22.3087	31.3628	149.632	81.2451	6.70736	2.74575	0.0403999		17.3056	13.5338	137.273	102.303	7.93228	2.98774	0.0961885
WBGene00019018	abts-3		590.395	337.998	1456.68	550.249	2.4673	1.30293	0.0406372		814.129	272.102	1309.16	371.284	1.60805	0.685315	0.389661
WBGene00011422	T04B2.3		483.511	185.846	1690.15	783.541	3.49557	1.80553	0.040713		480.772	100.332	1258.65	592.964	2.61798	1.38845	0.15417
WBGene00019130	F59H5.1		26.8512	26.6157	98.8831	34.1112	3.68264	1.88074	0.0408727		65.4659	35.1071	108.003	25.2074	1.64976	0.722255	0.681295
WBGene00006739	ulp-4		173.679	40.6928	495.146	120.941	2.85093	1.51143	0.041465		255.248	53.2145	427.259	73.9155	1.6739	0.74321	0.52029
WBGene00011259	miz-1		823.272	247.889	2672.61	1330.25	3.24633	1.69881	0.0414896		1637.93	288.032	2683.46	1231.51	1.63832	0.71222	0.568116
WBGene00021986	Y59C2A.3		165.406	73.9196	527.171	256.993	3.18713	1.67226	0.0421136		212.977	49.8336	342.1	82.9844	1.60628	0.683723	0.508896
WBGene00015390	C03F11.4		14.1272	10.1918	104.608	70.2675	7.40473	2.88845	0.0422097		39.3494	21.6521	155.883	118.549	3.96151	1.98605	0.356643
WBGene00002190	kin-2		3834.48	852.597	12132.6	5963.93	3.16408	1.66179	0.0427337		3764.07	1054.63	8723.99	3739.24	2.3177	1.2127	0.0840309
WBGene00004773	sem-4		1196.21	277.68	3172.4	1393.4	2.65204	1.4071	0.0427444		1530.8	467.126	1587.78	566.379	1.03722	0.0527206	1
WBGene00009587	mig-38		306.074	89.5173	816.657	205.356	2.66817	1.41585	0.0434231		609.834	194.933	649.113	135.657	1.06441	0.0900515	1
WBGene00020830	T26C11.4		90.0528	64.734	309.027	158.609	3.43162	1.77889	0.0435478		100.619	16.6657	167.582	45.1634	1.66551	0.735965	0.67072
WBGene00020131	gcy-28		790.395	369.834	2793.58	1506.81	3.53441	1.82147	0.0436163		1267.84	138.283	2693.56	1205.24	2.12453	1.08714	0.174431
WBGene00003683	nhr-93		21.0109	16.5428	96.4438	55.3309	4.59017	2.19855	0.0436755		42.0108	5.09616	55.8062	67.4111	1.32838	0.409664	1
WBGene00018750	F53C3.6		15.6158	6.97691	86.4816	44.7285	5.53808	2.46938	0.0436755		26.6647	23.2179	101.055	44.5271	3.78985	1.92214	0.21632
WBGene00006789	unc-54		51228.7	25654.6	119646	42291.7	2.33552	1.22374	0.0439083		53763.6	29321.2	85990.4	20505.3	1.59942	0.677546	0.348989
WBGene00000523	clc-2		122.107	34.8847	392.544	130.969	3.21477	1.68471	0.0439242		83.0456	24.8766	330.685	162.287	3.98197	1.99348	0.1197
WBGene00001648	goa-1		3460.69	251.741	9105.97	3256.94	2.63126	1.39575	0.0439242		3378.12	520.695	6937.57	1395.42	2.05368	1.03821	0.154251
WBGene00044493	Y54G2A.50		31.0699	10.631	128.898	50.4749	4.14865	2.05264	0.0440996		33.104	6.71817	84.9127	28.6185	2.56503	1.35897	0.195997
WBGene00016966	C56C10.10		66.1883	21.5254	221.831	105.66	3.35152	1.74482	0.0442748		92.9404	16.2556	200.005	54.4694	2.15197	1.10566	0.223441
WBGene00001366	exc-5		249.156	88.5478	1362.05	856.771	5.46667	2.45066	0.0446891		409.938	217.606	983.707	252.794	2.39965	1.26282	0.122236
WBGene00021978	Y58A7A.4		0	0	21.7975	13.9893	Inf	Inf	0.00733912		1.8954	2.96228	26.8726	23.4832	14.1778	3.82556	0.364206
WBGene00010640	K07F5.16		43.3865	8.22966	164.306	62.6884	3.78703	1.92107	0.0446891		35.3094	15.2933	111.468	18.7568	3.15689	1.6585	0.0614569
WBGene00015494	C05E11.3		110.676	29.32	366.099	106.683	3.30785	1.72589	0.0448697		132.616	17.9182	275	39.616	2.07366	1.05218	0.283767
WBGene00021009	afd-1		1255.49	274.791	3196.54	672.631	2.54606	1.34827	0.0449465		1668.93	721.87	2341.74	801.749	1.40314	0.488659	0.862102
WBGene00004138	pqn-53		459.244	94.3203	1262.59	534.371	2.74928	1.45905	0.0449828		371.068	63.1871	904.157	41.597	2.43663	1.28489	0.0994434
WBGene00003025	lin-40		998.763	353.864	2494.23	928.414	2.49732	1.32038	0.0451178		1140.67	472.702	1885.7	293.249	1.65316	0.725223	0.386395
WBGene00219303	Y13C8A.4		0.375731	0.751463	29.0452	30.5535	77.303	6.27245	0.0452719		5.07008	4.33896	39.6167	40.4573	7.81383	2.96603	0.408578
WBGene00022500	lfi-1		717.219	339.297	1787.65	461.916	2.49247	1.31758	0.045397		1644.02	203.958	1780.56	949.89	1.08305	0.115101	1
WBGene00009498	tat-5		731.817	269.973	1847.7	586.923	2.52481	1.33617	0.0454388		1129.85	191.819	1467.48	539.401	1.29883	0.377215	0.842487
WBGene00008421	D2030.12		325.894	99.2317	1138.53	543.37	3.49358	1.80471	0.0456602		281.082	121.7	557.532	165.3	1.98352	0.988062	0.470776
WBGene00016991	CD4.5		3.6357	4.98065	113.021	101.076	31.0865	4.95822	0.0456783		11.0103	11.0971	57.7372	27.419	5.24391	2.39064	0.0823358
WBGene00010881	M05D6.9		118.462	112.031	439.004	184.868	3.70586	1.88981	0.0459004		121.715	35.0276	229.876	84.2448	1.88864	0.917351	0.439481
WBGene00000832	ctn-1		669.25	124.353	1764.93	425.8	2.63718	1.39899	0.0460456		871.625	144.777	1417.51	327.871	1.62629	0.701583	0.63866
WBGene00020447	T12B3.4		1087.51	257.317	2819.76	834.219	2.59286	1.37455	0.0460456		1302.07	344.592	2160.08	721.867	1.65896	0.730279	0.578894
WBGene00015862	srt-25		15.8704	13.7071	156.705	116.507	9.87401	3.30364	0.0461852		18.076	19.7492	58.4201	67.3661	3.2319	1.69238	1
WBGene00006988	zyg-1		233.528	136.585	575.68	188.621	2.46514	1.30167	0.0463008		323.489	55.6675	484.629	197.351	1.49813	0.583165	0.774706
WBGene00000247	bec-1		160.043	11.0107	461.045	159.768	2.88076	1.52645	0.0464171		291.469	35.89	624.62	176.103	2.14301	1.09964	0.284081
WBGene00013557	Y75B8A.24		695.365	418.594	1661.54	579.78	2.38945	1.25668	0.0467362		1282.61	561.105	1438.4	457.57	1.12147	0.165386	1
WBGene00013215	Y54G11A.4		68.2049	17.8624	345.702	206.456	5.06857	2.34158	0.046845		81.5446	32.189	247.528	74.2993	3.03549	1.60193	0.0729688
WBGene00044728	Y53F4B.45		17348.5	1600.04	45285.9	18164.8	2.61036	1.38425	0.046845		15601.5	4247.16	32567.6	7829.9	2.08746	1.06175	0.198379
WBGene00022940	C23H5.10		0	0	18.8487	15.6917	Inf	Inf	0.0172739		0	0	4.07235	7.05352	Inf	Inf	0.738133
WBGene00045077	Y71A12B.18		45.5483	23.947	179.706	36.1326	3.9454	1.98017	0.0468459		30.7439	19.3883	115.015	73.1105	3.74106	1.90345	0.158646
WBGene00022635	ZC581.9		74.5844	82.7834	276.463	148.828	3.70671	1.89014	0.046865		129.89	31.2809	217.142	128.679	1.67174	0.741349	0.560952
WBGene00000485	che-3		10.6801	20.9367	67.1862	49.815	6.29079	2.65324	0.0470042		57.0438	22.9052	55.3114	51.2904	0.969631	-0.0444923	1
WBGene00022017	Y61A9LA.5		0.854732	1.70946	25.1998	14.2542	29.4827	4.8818	0.0470132		4.90101	5.10678	5.01286	4.37449	1.02282	0.0325553	1
WBGene00018061	arrd-19		157.173	33.6229	580.684	307.546	3.69455	1.8854	0.0473764		202.608	28.9017	278.588	59.3089	1.37501	0.459443	0.861958
WBGene00022108	Y71F9AL.2		6.38422	12.7684	63.9066	39.964	10.0101	3.32338	0.0473764		7.51303	4.85582	23.6477	8.1538	3.14756	1.65423	0.435663
WBGene00018281	tbc-18		130.752	81.3161	780.47	534.414	5.96908	2.57751	0.0475708		220.275	65.2827	574.103	485.929	2.6063	1.38201	0.748987
WBGene00044420	C50D2.10		40.2264	38.6094	122.338	16.5018	3.04123	1.60465	0.0477515		43.2064	23.6768	112.86	24.074	2.61211	1.38522	0.131353
WBGene00002175	jac-1		396.481	168.406	1008.53	266.535	2.54371	1.34693	0.0479903		635.436	223.526	902.613	137.446	1.42046	0.50636	0.834652
WBGene00017112	E03H12.5		0.375731	0.751463	17.9066	9.82232	47.658	5.57465	0.048063		2.25178	4.50357	21.1021	17.6943	9.37127	3.22824	0.323402
WBGene00018906	egas-4		6.2644	11.8645	37.0239	24.8349	5.91021	2.56321	0.0487349		92.3296	57.2457	98.0904	50.3098	1.06239	0.0873181	1
WBGene00003772	nlr-1		107.815	34.4894	464.05	275.399	4.30415	2.10573	0.0490935		197.487	20.0566	396.741	288.682	2.00895	1.00644	0.618467
WBGene00005647	srp-6		671.492	219.287	1666.57	710.639	2.4819	1.31144	0.0490935		659.092	184.959	883.92	384.889	1.34112	0.423436	1
WBGene00198303	F53F4.23		0	0	24.7836	11.9167	Inf	Inf	0.00356386		1.73038	3.46075	5.38823	5.7903	3.11391	1.63873	1
WBGene00199638	R04B3.6		0	0	18.8409	11.7635	Inf	Inf	0.0172896		1.70597	1.62406	8.85804	8.64174	5.19239	2.3764	0.647213
WBGene00007219	nlp-38		54.7729	12.0885	201.001	83.8503	3.66973	1.87567	0.0491099		121.563	24.6686	220.351	57.5162	1.81264	0.858092	0.450695
WBGene00006432	tag-53		949.41	226.127	2387.81	806.672	2.51504	1.33058	0.0493655		1494.15	167.142	1717.02	596.565	1.14916	0.200585	1
WBGene00003072	lrp-2		622.084	229.273	1579.92	523.859	2.53971	1.34467	0.0495444		1116.2	85.4236	1060.16	318.698	0.949789	-0.0743211	1
WBGene00016903	42067		72.7132	19.904	268.305	134.745	3.6899	1.88358	0.0495573		95.117	27.3762	174.295	39.5109	1.83243	0.873759	0.421572
WBGene00020891	T28C12.4		792.639	467.598	10045.5	8414	12.6735	3.66374	0.0498285		774.724	302.925	12065.8	11845.9	15.5743	3.96109	0.306908
WBGene00235153	Y7A5A.23		0	0	20.9661	11.8121	Inf	Inf	0.00969147		0.648891	1.29778	16.5897	12.0757	25.5662	4.67616	0.105977

## Sheet: wt counts
wild-type counts	Raw Reads								Normalized Reads								Ave. Reads (Mean + Std. Dev.)
WBgeneID	All Cells 2	All Cells 3a	All Cells 3b	All Cells 4	GFP Cells 3	GFP Cells 4	GFP Cells 5		All Cells 2	All Cells 3a	All Cells 3b	All Cells 4	GFP Cells 3	GFP Cells 4	GFP Cells 5		All Cells		GFP Cells
WBGene00000001	354	171	92	108	148	93	427		245.271	147.947	123.822	123.812	170.357	125.011	248.413		160.213	57.835	181.26	62.4196
WBGene00000002	506	508	283	265	411	330	750		350.585	439.516	380.889	303.797	473.085	443.588	436.323		368.697	56.874	450.999	19.4692
WBGene00000003	460	505	380	498	325	374	572		318.714	436.92	511.441	570.91	374.094	502.733	332.769		459.496	108.69	403.199	88.6408
WBGene00000004	591	523	465	629	224	163	588		409.478	452.494	625.842	721.089	257.837	219.105	342.078		552.225	146.353	273.007	62.8739
WBGene00000005	33	96	48	62	12	46	66		22.8643	83.0581	64.603	71.0771	13.8127	61.8334	38.3965		60.4006	26.1661	38.0142	24.0126
WBGene00000006	576	589	323	455	627	979	1222		399.085	509.596	434.724	521.614	721.714	1315.98	710.916		466.255	59.0171	916.202	346.257
WBGene00000007	401	216	90	134	62	74	319		277.835	186.881	121.131	153.618	71.3656	99.4712	185.583		184.866	67.5425	118.807	59.5129
WBGene00000008	0	6	1	1	0	0	1		0	5.19113	1.3459	1.1464	0	0	0.581765		1.92086	2.25941	0.193922	0.335882
WBGene00000009	21	5	8	2	1	0	15		14.55	4.32594	10.7672	2.29281	1.15106	0	8.72647		7.98397	5.67536	3.29251	4.74101
WBGene00000010	13	70	40	65	32	53	127		9.00713	60.5632	53.8358	74.5163	36.8339	71.2429	73.8841		49.4806	28.3236	60.6536	20.6707
WBGene00000012	0	4	0	2	0	0	4		0	3.46075	0	2.29281	0	0	2.32706		1.43839	1.728	0.775686	1.34353
WBGene00000013	13	17	3	11	12	13	36		9.00713	14.7082	4.03769	12.6105	13.8127	17.4747	20.9435		10.0909	4.67203	17.4103	3.56585
WBGene00000014	0	2	1	0	6	3	0		0	1.73038	1.3459	0	6.90635	4.03261	0		0.769068	0.901809	3.64632	3.46934
WBGene00000015	56	14	11	15	3	5	22		38.7999	12.1126	14.8049	17.1961	3.45318	6.72102	12.7988		20.7284	12.2254	7.65767	4.74271
WBGene00000016	1392	1033	599	638	654	1197	1861		964.456	893.74	806.192	731.406	752.792	1609.01	1082.66		848.948	101.641	1148.16	431.851
WBGene00000017	961	484	278	319	918	717	595		665.835	418.751	374.159	365.703	1056.67	963.795	346.15		456.112	141.739	788.872	386.211
WBGene00000018	745	402	321	340	508	270	1188		516.178	347.806	432.033	389.778	584.738	362.935	691.136		421.448	71.9073	546.27	167.448
WBGene00000019	0	0	7	0	0	3	0		0	0	9.42127	0	0	4.03261	0		2.35532	4.71064	1.3442	2.32823
WBGene00000020	465	561	420	573	493	342	729		322.178	485.371	565.276	656.89	567.472	459.718	424.106		507.429	141.997	483.765	74.6467
WBGene00000021	0	0	0	3	0	0	1		0	0	0	3.43921	0	0	0.581765		0.859804	1.71961	0.193922	0.335882
WBGene00000022	670	830	899	891	166	252	414		464.214	718.106	1209.96	1021.45	191.076	338.74	240.851		853.432	329.214	256.889	75.127
WBGene00000023	1	18	2	1	0	19	4		0.692856	15.5734	2.69179	1.1464	0	25.5399	2.32706		5.02611	7.08339	9.28898	14.1217
WBGene00000024	57	190	161	200	64	64	23		39.4928	164.386	216.689	229.281	73.6678	86.0291	13.3806		162.462	86.6612	57.6925	38.8698
WBGene00000025	0	0	0	0	0	0	0		0	0	0	0	0	0	0		0	0	0	0
WBGene00000026	0	0	0	0	0	0	0		0	0	0	0	0	0	0		0	0	0	0
WBGene00000027	12	9	5	5	11	6	4		8.31427	7.7867	6.72948	5.73202	12.6616	8.06523	2.32706		7.14062	1.14718	7.68465	5.1778
WBGene00000028	0	0	0	0	0	0	0		0	0	0	0	0	0	0		0	0	0	0
WBGene00000029	13	105	77	94	27	7	0		9.00713	90.8448	103.634	107.762	31.0786	9.40943	0		77.812	46.4318	13.496	15.9372
WBGene00000030	141	265	220	253	77	123	18		97.6927	229.275	296.097	290.04	88.6315	165.337	10.4718		228.276	92.1367	88.1468	77.4339
WBGene00000031	561	1357	1579	2180	1121	487	68		388.692	1174.06	2125.17	2499.16	1290.34	654.628	39.56		1546.77	952.48	661.508	625.417
WBGene00000032	0	2	1	0	0	0	0		0	1.73038	1.3459	0	0	0	0		0.769068	0.901809	0	0
WBGene00000033	430	1131	1367	1714	301	620	17		297.928	978.528	1839.84	1964.94	346.469	833.407	9.89		1270.31	782.631	396.589	414.04
WBGene00000034	218	690	724	858	406	209	106		151.043	596.98	974.429	983.615	467.33	280.939	61.667		676.517	393.916	269.979	203.053
WBGene00000035	480	226	93	161	169	79	350		332.571	195.533	125.168	184.571	194.529	106.192	203.618		209.461	87.7018	168.113	53.8171
WBGene00000036	59	14	16	16	12	52	17		40.8785	12.1126	21.5343	18.3425	13.8127	69.8987	9.89		23.217	12.4074	31.2005	33.571
WBGene00000037	89	102	87	96	3195	1336	4803		61.6642	88.2492	117.093	110.055	3677.63	1795.86	2794.22		94.2653	24.9629	2755.9	941.473
WBGene00000038	110	29	27	20	92	49	157		76.2142	25.0905	36.3392	22.9281	105.897	65.866	91.337		40.143	24.7557	87.7002	20.262
WBGene00000039	6255	5939	3457	4416	3054	1323	3426		4333.82	5138.35	4652.76	5062.52	3515.33	1778.38	1993.13		4796.86	375.22	2428.95	946.945
WBGene00000040	12605	14367	10448	12763	4123	5188	10266		8733.45	12430.2	14061.9	14631.6	4745.82	6973.74	5972.4		12464.3	2656.43	5897.32	1115.86
WBGene00000041	4127	3530	2739	3313	2879	1813	5084		2859.42	3054.12	3686.41	3798.04	3313.9	2437.04	2957.69		3349.5	462.648	2902.88	440.99
WBGene00000042	142	574	308	482	735	186	1639		98.3856	496.618	414.536	552.567	846.028	250.022	953.512		390.527	202.843	683.188	378.962
WBGene00000043	107	72	29	27	25	24	55		74.1356	62.2936	39.031	30.9529	28.7765	32.2609	31.9971		51.6033	20.054	31.0115	1.94007
WBGene00000044	25	2	8	6	25	1	16		17.3214	1.73038	10.7672	6.87843	28.7765	1.3442	9.30823		9.17434	6.57256	13.143	14.1124
WBGene00000045	30	19	5	3	34	0	47		20.7857	16.4386	6.72948	3.43921	39.136	0	27.3429		11.8482	8.12122	22.1596	20.0763
WBGene00000046	66	89	37	33	166	46	135		45.7285	77.0018	49.7982	37.8314	191.076	61.8334	78.5382		52.5899	17.0159	110.482	70.2938
WBGene00000047	452	373	173	218	90	116	312		313.171	322.715	232.84	249.916	103.595	155.928	181.511		279.661	44.9205	147.011	39.7156
WBGene00000048	481	198	221	151	342	77	533		333.264	171.307	297.443	173.107	393.662	103.504	310.081		243.78	83.9326	269.082	149.361
WBGene00000049	5	35	21	22	55	0	4		3.46428	30.2816	28.2638	25.2209	63.3082	0	2.32706		21.8076	12.4046	21.8784	35.8981
WBGene00000050	159	157	100	32	258	153	118		110.164	135.835	134.59	36.685	296.973	205.663	68.6482		104.318	46.6121	190.428	114.922
WBGene00000051	238	472	267	346	493	247	987		164.9	408.369	359.354	396.656	567.472	332.019	574.202		332.32	113.553	491.231	137.923
WBGene00000053	360	232	82	130	60	43	159		249.428	200.724	110.363	149.033	69.0635	57.8008	92.5006		177.387	60.6373	73.1216	17.7022
WBGene00000054	375	121	170	171	191	127	771		259.821	104.688	228.802	196.035	219.852	170.714	448.541		197.337	67.0321	279.702	148.268
WBGene00000055	200	106	89	125	176	252	498		138.571	91.71	119.785	143.301	202.586	338.74	289.719		123.342	23.4059	277.015	68.9599
WBGene00000056	23	67	26	15	15	17	52		15.9357	57.9676	34.9933	17.1961	17.2659	22.8515	30.2518		31.5232	19.6603	23.4564	6.51404
WBGene00000057	240	103	37	51	152	144	166		166.285	89.1144	49.7982	58.4666	174.961	193.566	96.5729		90.9162	53.0014	155.033	51.4755
WBGene00000058	9	115	45	28	28	39	138		6.23571	99.4967	60.5653	32.0993	32.2296	52.424	80.2835		49.5993	39.986	54.9791	24.1286
WBGene00000059	55	19	25	39	43	108	64		38.1071	16.4386	33.6474	44.7098	49.4955	145.174	37.2329		33.2257	12.0789	77.3009	59.0989
WBGene00000060	0	46	15	24	21	41	188		0	39.7987	20.1884	27.5137	24.1722	55.1124	109.372		21.8752	16.6775	62.8855	43.1283
WBGene00000061	247	260	182	214	449	357	439		171.135	224.949	244.953	245.331	516.825	479.881	255.395		221.592	34.959	417.367	141.483
WBGene00000062	41	66	27	37	52	17	30		28.4071	57.1024	36.3392	42.417	59.8551	22.8515	17.4529		41.0664	12.1324	33.3865	23.0808
WBGene00000063	8043	11888	7799	9169	5000	7878	10241		5572.64	10285.4	10496.6	10511.4	5755.29	10589.6	5957.85		9216.51	2431.44	7434.26	2734.52
WBGene00000064	2038	3523	2596	3057	2698	3272	5237		1412.04	3048.06	3493.95	3504.56	3105.56	4398.24	3046.7		2864.65	991.499	3516.83	763.887
WBGene00000065	14767	21102	13621	15802	8558	13666	20346		10231.4	18257.2	18332.5	18115.5	9850.76	18369.9	11836.6		16234.1	4002.83	13352.4	4457.27
WBGene00000066	224543	397337	432171	498986	523534	542086	427252		155576	343771	581657	572040	602618	728675	248560		413261	203959	526618	248917
WBGene00000067	16488	24437	15761	18573	4606	11796	15093		11423.8	21142.6	21212.7	21292.2	5301.78	15856.2	8780.57		18767.8	4896.38	9979.53	5378.41
WBGene00000068	1087	804	651	599	628	290	2174		753.135	695.611	876.178	686.696	722.865	389.819	1264.76		752.905	87.2974	792.48	441.603
WBGene00000069	183	149	51	61	2604	464	5393		126.793	128.913	68.6407	69.9307	2997.36	623.711	3137.46		98.5693	33.829	2252.84	1412.61
WBGene00000070	1050	900	648	883	473	230	1061		727.499	778.67	872.141	1012.28	544.451	309.167	617.252		847.646	125.028	490.29	161.025
WBGene00000071	220	32	51	49	69	32	144		152.428	27.686	68.6407	56.1738	79.4231	43.0146	83.7741		76.2322	53.6114	68.7372	22.3825
WBGene00000072	398	238	147	166	1803	502	3500		275.757	205.915	197.847	190.303	2075.36	674.791	2036.18		217.455	39.3869	1595.44	797.548
WBGene00000073	521	287	143	163	230	119	464		360.978	248.309	192.463	186.864	264.744	159.96	269.939		247.154	80.7944	231.548	62.0507
WBGene00000074	330	345	293	356	833	364	1019		228.643	298.49	394.348	408.12	958.832	489.291	592.818		332.4	84.6296	680.314	246.696
WBGene00000075	186	163	170	247	72	99	279		128.871	141.026	228.802	283.162	82.8762	133.076	162.312		195.465	73.4858	126.088	40.1764
WBGene00000079	214	270	150	288	177	52	841		148.271	233.601	201.884	330.165	203.737	69.8987	489.264		228.48	76.391	254.3	214.206
WBGene00000080	496	250	173	144	158	138	618		343.657	216.297	232.84	165.082	181.867	185.5	359.531		239.469	75.2093	242.299	101.541
WBGene00000081	2919	3212	1889	2179	854	1562	2064		2022.45	2778.99	2542.4	2498.02	983.004	2099.65	1200.76		2460.46	316.985	1427.8	591.933
WBGene00000082	12	64	76	39	67	11	27		8.31427	55.3721	102.288	44.7098	77.1209	14.7863	15.7076		52.6711	38.7301	35.8716	35.7259
WBGene00000083	1658	1713	1213	1453	1566	579	3185		1148.76	1482.07	1632.57	1665.73	1802.56	778.295	1852.92		1482.28	236.276	1477.92	606.42
WBGene00000084	405	148	131	146	28	61	137		280.607	128.048	176.312	167.375	32.2296	81.9965	79.7018		188.086	65.1466	64.6426	28.0939
WBGene00000085	51	48	16	25	61	43	94		35.3357	41.529	21.5343	28.6601	70.2146	57.8008	54.6859		31.7648	8.60994	60.9004	8.21529
WBGene00000086	321	209	227	320	664	187	1239		222.407	180.824	305.518	366.85	764.303	251.366	720.806		268.9	83.3745	578.825	284.42
WBGene00000088	1809	768	559	618	497	305	1224		1253.38	664.465	752.356	708.478	572.076	409.982	712.08		844.669	274.824	564.713	151.183
WBGene00000089	333	261	147	167	457	345	818		230.721	225.814	197.847	191.45	526.034	463.751	475.883		211.458	19.6873	488.556	33.0189
WBGene00000090	538	642	294	452	326	48	730		372.757	555.451	395.693	518.175	375.245	64.5218	424.688		460.519	89.8904	288.152	195.241
WBGene00000092	518	342	271	281	744	369	1237		358.899	295.894	364.738	322.14	856.388	496.012	719.643		335.418	32.4009	690.681	181.925
WBGene00000093	108	76	45	58	77	95	165		74.8285	65.7543	60.5653	66.4915	88.6315	127.699	95.9912		66.9099	5.90107	104.107	20.7601
WBGene00000094	445	306	154	219	145	18	251		308.321	264.748	207.268	251.063	166.904	24.1957	146.023		257.85	41.6313	112.374	77.0751
WBGene00000095	270	116	99	71	239	73	482		187.071	100.362	133.244	81.3947	275.103	98.127	280.411		125.518	46.2896	217.88	103.743
WBGene00000096	105	21	7	19	17	2	15		72.7499	18.169	9.42127	21.7817	19.568	2.68841	8.72647		30.5305	28.6207	10.3276	8.55295
WBGene00000097	1740	327	257	287	3293	6899	3457		1205.57	282.917	345.895	329.018	3790.44	9273.67	2011.16		540.85	443.945	5025.09	3785.4
WBGene00000098	475	314	178	265	195	147	608		329.107	271.669	239.57	303.797	224.456	197.598	353.713		286.036	38.8848	258.589	83.467
WBGene00000099	163	30	36	36	23	4	49		112.936	25.9557	48.4523	41.2706	26.4744	5.37682	28.5065		57.1535	38.3533	20.1192	12.8077
WBGene00000100	1609	1615	1318	1410	1515	466	1787		1114.81	1397.28	1773.89	1616.43	1743.85	626.399	1039.61		1475.6	285.842	1136.62	565.008
WBGene00000101	1423	615	381	364	227	297	900		985.934	532.091	512.786	417.291	261.29	399.229	523.588		612.026	254.275	394.702	131.207
WBGene00000102	1293	503	404	519	982	295	1560		895.863	435.19	543.742	594.984	1130.34	396.54	907.553		617.445	197.206	811.478	376.216
WBGene00000103	656	570	288	299	626	459	979		454.514	493.157	387.618	342.775	720.563	616.99	569.548		419.516	67.2174	635.7	77.2267
WBGene00000105	266	1667	1315	1680	775	228	1475		184.3	1442.27	1769.85	1925.96	892.071	306.479	858.103		1330.6	790.331	685.551	328.725
WBGene00000106	949	1489	1110	1446	1399	1390	2052		657.521	1288.27	1493.94	1657.7	1610.33	1868.44	1193.78		1274.36	438.122	1557.52	340.418
WBGene00000107	4883	3309	1915	2396	1436	1687	5761		3383.22	2862.91	2577.39	2746.79	1652.92	2267.67	3351.55		2892.58	347.469	2424.05	860.042
WBGene00000108	0	0	4	3	14	0	1		0	0	5.38358	3.43921	16.1148	0	0.581765		2.2057	2.66775	5.56553	9.14059
WBGene00000109	5995	3079	2249	2629	2703	1083	8680		4153.67	2663.92	3026.92	3013.9	3111.31	1455.77	5049.72		3214.6	648.233	3205.6	1798.83
WBGene00000110	1445	1108	792	854	1279	1094	2106		1001.18	958.629	1065.95	979.03	1472.2	1470.56	1225.2		1001.2	46.5344	1389.32	142.138
WBGene00000111	440	254	176	157	289	147	410		304.857	219.758	236.878	179.986	332.656	197.598	238.523		235.369	52.0956	256.259	69.2537
WBGene00000112	2191	2968	1443	1971	1203	2070	2442		1518.05	2567.88	1942.13	2259.56	1384.72	2782.5	1420.67		2071.9	449.001	1862.63	796.835
WBGene00000113	384	401	215	231	161	364	452		266.057	346.941	289.368	264.819	185.32	489.291	262.958		291.796	38.458	312.523	157.93
WBGene00000114	16866	32683	30074	34472	14904	22209	19257		11685.7	28277	40476.5	39518.9	17155.4	29853.4	11203		29989.5	13400.8	19404	9526.36
WBGene00000115	9038	8211	5201	6289	2261	4610	6225		6262.03	7104.06	7000.01	7209.74	2602.54	6196.78	3621.48		6893.96	429.897	4140.27	1852.43
WBGene00000116	4880	1825	1344	1709	871	729	1784		3381.14	1578.97	1808.88	1959.21	1002.57	979.925	1037.87		2182.05	814.541	1006.79	29.2005
WBGene00000117	366	468	298	310	354	181	540		253.585	404.908	401.077	355.385	407.475	243.301	314.153		353.739	70.4572	321.643	82.3428
WBGene00000118	2280	968	528	795	549	472	2027		1579.71	837.502	710.633	911.392	631.931	634.465	1179.24		1009.81	388.875	815.211	315.258
WBGene00000120	108	108	64	58	59	63	210		74.8285	93.4403	86.1374	66.4915	67.9125	84.6849	122.171		80.2244	11.935	91.5893	27.7802
WBGene00000121	266	158	86	113	118	111	284		184.3	136.7	115.747	129.544	135.825	149.207	165.221		141.573	29.7826	150.084	14.7177
WBGene00000122	999	547	348	286	517	553	1603		692.163	473.258	468.372	327.872	595.097	743.345	932.569		490.416	150.447	757.004	169.15
WBGene00000123	1117	1879	1969	2179	2432	1286	3735		773.92	1625.69	2650.07	2498.02	2799.38	1728.65	2172.89		1886.92	868.494	2233.64	537.942
WBGene00000133	0	31	3	7	0	0	0		0	26.8208	4.03769	8.02483	0	0	0		9.72084	11.8614	0	0
WBGene00000134	17	91	20	24	40	14	60		11.7786	78.7321	26.9179	27.5137	46.0424	18.8189	34.9059		36.2356	29.2517	33.2557	13.6866
WBGene00000135	64	145	68	94	73	10	68		44.3428	125.452	91.5209	107.762	84.0273	13.442	39.56		92.2695	34.8265	45.6764	35.6879
WBGene00000136	1883	1427	780	920	357	475	1893		1304.65	1234.62	1049.8	1054.69	410.928	638.497	1101.28		1160.94	128.74	716.902	351.791
WBGene00000137	71	153	101	182	191	145	357		49.1928	132.374	135.936	208.646	219.852	194.91	207.69		131.537	65.1827	207.484	12.4725
WBGene00000138	355	362	333	308	397	172	326		245.964	313.198	448.183	353.093	456.97	231.203	189.655		340.11	84.5303	292.61	143.849
WBGene00000139	1241	482	331	430	191	89	564		859.835	417.021	445.492	492.954	219.852	119.634	328.115		553.825	206.397	222.534	104.266
WBGene00000140	3696	2271	2139	2586	1571	1214	4775		2560.8	1964.84	2878.87	2964.6	1808.31	1631.86	2777.93		2592.28	452.927	2072.7	617.082
WBGene00000142	776	310	236	218	287	156	968		537.656	268.208	317.631	249.916	330.354	209.696	563.148		343.353	132.656	367.733	179.666
WBGene00000143	651	239	161	217	213	66	310		451.049	206.78	216.689	248.77	245.176	88.7175	180.347		280.822	114.891	171.413	78.6107
WBGene00000144	316	270	151	171	104	96	236		218.943	233.601	203.23	196.035	119.71	129.044	137.296		212.952	16.7626	128.683	8.7987
WBGene00000145	16	47	25	15	13	16	64		11.0857	40.6639	33.6474	17.1961	14.9638	21.5073	37.2329		25.6483	13.8198	24.568	11.4457
WBGene00000146	1396	975	594	657	1026	391	1801		967.227	843.559	799.462	753.188	1180.99	525.584	1047.76		840.859	91.9712	918.11	346.402
WBGene00000147	118	169	94	130	287	160	436		81.757	146.217	126.514	149.033	330.354	215.073	253.649		125.88	31.0745	266.359	58.682
WBGene00000148	568	527	244	217	359	98	1032		393.542	455.954	328.399	248.77	413.23	131.732	600.381		356.666	88.8044	381.781	235.902
WBGene00000149	4255	5928	4497	5542	6117	1776	12482		2948.1	5128.84	6052.49	6353.37	7041.03	2387.31	7261.59		5120.7	1539.26	5563.31	2752.71
WBGene00000150	918	582	333	401	394	337	1217		636.042	503.54	448.183	459.708	453.517	452.997	708.008		511.868	86.1489	538.174	147.08
WBGene00000151	122	112	77	76	41	67	233		84.5285	96.9011	103.634	87.1268	47.1934	90.0617	135.551		93.0476	8.8422	90.9354	44.1853
WBGene00000155	2755	3228	2173	2405	881	1238	2816		1908.82	2792.83	2924.63	2757.1	1014.08	1664.13	1638.25		2595.85	463.65	1438.82	368.06
WBGene00000156	387	428	328	298	512	181	1135		268.135	370.301	441.454	341.629	589.342	243.301	660.303		355.38	71.7219	497.649	223.111
WBGene00000157	224	224	91	120	107	177	281		155.2	193.802	122.477	137.569	123.163	237.924	163.476		152.262	30.7533	174.854	58.2205
WBGene00000158	1638	2140	1510	1862	1669	1370	2748		1134.9	1851.5	2032.3	2134.61	1921.12	1841.56	1598.69		1788.33	451.07	1787.12	167.966
WBGene00000159	378	193	136	156	205	217	387		261.9	166.981	183.042	178.839	235.967	291.692	225.143		197.691	43.3429	250.934	35.7102
WBGene00000160	1457	2038	1690	1977	1649	800	3833		1009.49	1763.25	2274.56	2266.44	1898.1	1075.36	2229.9		1828.44	596.042	1734.45	594.411
WBGene00000161	1935	2113	1122	1367	2176	854	4098		1340.68	1828.14	1510.1	1567.14	2504.7	1147.95	2384.07		1561.51	202.102	2012.24	750.924
WBGene00000162	730	1146	897	995	1115	637	2179		505.785	991.506	1207.27	1140.67	1283.43	856.259	1267.67		961.308	316.797	1135.78	242.205
WBGene00000163	778	433	288	284	944	172	1837		539.042	374.627	387.618	325.579	1086.6	231.203	1068.7		406.716	92.1735	795.501	488.779
WBGene00000164	3350	1891	1193	1454	3514	1525	4902		2321.07	1636.07	1605.65	1666.87	4044.82	2049.91	2851.81		1807.42	343.345	2982.18	1003.82
WBGene00000165	71	167	67	103	55	170	185		49.1928	144.486	90.175	118.08	63.3082	228.515	107.626		100.483	40.7549	133.15	85.5096
WBGene00000166	267	110	95	177	306	97	1168		184.993	95.1707	127.86	202.914	352.224	130.388	679.501		152.734	49.9695	387.371	276.239
WBGene00000168	80	7	23	25	2	43	18		55.4285	6.05632	30.9556	28.6601	2.30212	57.8008	10.4718		30.2751	20.1851	23.5249	29.9636
WBGene00000169	794	720	384	490	241	820	721		550.128	622.936	516.824	561.738	277.405	1102.25	419.452		562.906	44.3161	599.702	440.975
WBGene00000170	3770	3015	2106	2621	974	707	4080		2612.07	2608.54	2834.46	3004.73	1121.13	950.353	2373.6		2764.95	191.625	1481.69	777.118
WBGene00000171	0	0	0	0	0	0	0		0	0	0	0	0	0	0		0	0	0	0
WBGene00000172	5834	4262	2741	3497	982	2277	2614		4042.12	3687.43	3689.1	4008.98	1130.34	3060.75	1520.73		3856.91	195.201	1903.94	1020.67
WBGene00000173	27	28	20	38	56	18	26		18.7071	24.2253	26.9179	43.5634	64.4593	24.1957	15.1259		28.3534	10.7004	34.5936	26.259
WBGene00000174	9	40	26	47	189	140	264		6.23571	34.6075	34.9933	53.881	217.55	188.189	153.586		32.4294	19.6435	186.442	32.0179
WBGene00000175	4395	4680	3982	4583	2950	2541	4865		3045.1	4049.08	5359.36	5253.97	3395.62	3415.62	2830.28		4426.88	1096.3	3213.84	332.323
WBGene00000176	2488	1386	727	922	509	992	1480		1723.83	1199.15	978.466	1056.99	585.889	1333.45	861.012		1239.61	335.485	926.784	378.096
WBGene00000177	577	370	278	287	124	367	525		399.778	320.12	374.159	329.018	142.731	493.323	305.426		355.769	37.6894	313.827	175.447
WBGene00000178	955	575	348	471	337	713	1075		661.678	497.483	468.372	539.957	387.907	958.418	625.397		541.872	85.1072	657.241	286.586
WBGene00000179	560	740	306	410	244	528	800		387.999	640.239	411.844	470.026	280.858	709.74	465.412		477.527	113.814	485.337	215.134
WBGene00000180	305	500	255	255	370	370	827		211.321	432.594	343.204	292.333	425.892	497.356	481.119		319.863	92.7224	468.122	37.4629
WBGene00000181	1339	1494	752	930	547	1244	2004		927.734	1292.59	1012.11	1066.16	629.629	1672.19	1165.86		1074.65	156.062	1155.89	521.352
WBGene00000182	4580	6316	3716	4351	3915	5485	8587		3173.28	5464.53	5001.35	4988.01	4506.4	7372.96	4995.61		4656.79	1013.52	5624.99	1533.42
WBGene00000183	3018	3058	1733	2105	2265	2860	5235		2091.04	2645.75	2332.44	2413.18	2607.15	3844.43	3045.54		2370.6	228.859	3165.7	627.331
WBGene00000184	69	44	31	42	42	36	65		47.8071	38.0683	41.7228	48.149	48.3445	48.3914	37.8147		43.9368	4.90112	44.8502	6.09295
WBGene00000185	0	0	0	3	0	0	0		0	0	0	3.43921	0	0	0		0.859804	1.71961	0	0
WBGene00000186	811	688	674	925	604	243	807		561.906	595.25	907.134	1060.42	695.24	326.642	469.484		781.179	242.551	497.122	185.847
WBGene00000187	660	598	216	357	345	372	732		457.285	517.383	290.714	409.266	397.115	500.044	425.852		418.662	96.0843	441.004	53.111
WBGene00000188	615	382	316	274	288	507	340		426.107	330.502	425.303	314.115	331.505	681.512	197.8		374.007	60.0705	403.606	249.786
WBGene00000189	103	53	32	24	28	99	123		71.3642	45.855	43.0687	27.5137	32.2296	133.076	71.557		46.9504	18.1667	78.9543	50.8286
WBGene00000190	333	344	183	253	102	303	143		230.721	297.625	246.299	290.04	117.408	407.294	83.1923		266.171	32.7143	202.631	178.067
WBGene00000191	288	341	190	212	174	308	161		199.543	295.029	255.72	243.038	200.284	414.015	93.6641		248.332	39.3432	235.988	163.133
WBGene00000192	832	806	480	601	736	820	1178		576.456	697.342	646.03	688.989	847.179	1102.25	685.319		652.204	55.2763	878.249	210.194
WBGene00000193	0	0	0	0	0	0	0		0	0	0	0	0	0	0		0	0	0	0
WBGene00000195	230	259	157	213	515	211	598		159.357	224.084	211.306	244.184	592.795	283.627	347.895		209.733	36.208	408.106	163.142
WBGene00000196	908	242	313	327	188	16	729		629.113	209.376	421.265	374.874	216.399	21.5073	424.106		408.657	172.834	220.671	201.334
WBGene00000197	3156	3869	2811	3177	2400	1217	5090		2186.65	3347.41	3783.31	3642.13	2762.54	1635.9	2961.18		3239.88	725.252	2453.21	714.745
WBGene00000198	2672	1842	1418	1590	1278	1560	3788		1851.31	1593.68	1908.48	1822.78	1471.05	2096.96	2203.72		1794.06	138.261	1923.91	395.804
WBGene00000199	1284	1053	511	745	847	966	2284		889.627	911.043	687.753	854.072	974.947	1298.5	1328.75		835.624	101.342	1200.73	196.121
WBGene00000200	1190	1130	577	637	880	782	2314		824.499	977.663	776.582	730.26	1012.93	1051.17	1346.2		827.251	107.403	1136.77	182.381
WBGene00000201	982	1040	660	768	667	1002	1533		680.385	899.796	888.291	880.439	767.756	1346.89	891.845		837.228	104.864	1002.16	304.923
WBGene00000202	86	25	30	52	7	57	73		59.5856	21.6297	40.3769	59.613	8.05741	76.6197	42.4688		45.3013	18.1976	42.382	34.2812
WBGene00000203	169	177	99	132	116	212	360		117.093	153.138	133.244	151.325	133.523	284.971	209.435		138.7	16.9756	209.31	75.7244
WBGene00000204	272	254	177	129	274	443	603		188.457	219.758	238.224	147.886	315.39	595.483	350.804		198.581	39.5494	420.559	152.52
WBGene00000205	154	129	57	70	75	103	162		106.7	111.609	76.7161	80.2483	86.3294	138.453	94.2459		93.8184	17.88	106.343	28.0886
WBGene00000206	928	551	333	324	309	568	986		642.971	476.719	448.183	371.435	355.677	763.508	573.62		484.827	114.42	564.268	204.076
WBGene00000207	7476	9174	5899	6970	3900	6645	9942		5179.79	7937.24	7939.44	7990.44	4489.13	8932.24	5783.9		7261.73	1388.17	6401.76	2285.09
WBGene00000208	358	374	223	190	297	313	676		248.043	323.58	300.135	217.817	341.864	420.736	393.273		272.394	48.1708	385.291	40.037
WBGene00000209	373	299	171	208	106	346	570		258.435	258.691	230.148	238.452	122.012	465.095	331.606		246.432	14.4131	306.238	172.942
WBGene00000210	1350	897	580	671	604	1185	1950		935.356	776.074	780.62	769.238	695.24	1592.88	1134.44		815.322	80.1593	1140.85	448.856
WBGene00000211	254	121	66	66	141	28	220		175.985	104.688	88.8291	75.6627	162.299	37.6377	127.988		111.291	44.7321	109.308	64.3959
WBGene00000212	200	129	70	137	67	37	196		138.571	111.609	94.2127	157.057	77.1209	49.7356	114.026		125.363	27.9195	80.2941	32.2624
WBGene00000213	530	718	428	628	132	167	566		367.214	621.205	576.044	719.942	151.94	224.482	329.279		571.101	148.614	235.234	89.157
WBGene00000214	30769	50004	35811	42304	11751	37297	32121		21318.5	43262.9	48197.9	48497.5	13526.1	50134.8	18686.9		40319.2	12892.5	27449.3	19815
WBGene00000215	10487	12444	9155	11108	2703	4083	11177		7265.98	10766.4	12321.7	12734.3	3111.31	5488.39	6502.38		10772.1	2486.24	5034.03	1740.6
WBGene00000216	110386	114683	95668	111672	33737	46868	56565		76481.6	99222.4	128759	128021	38833.3	63000.2	32907.5		108121	25180.6	44913.7	15941.2
WBGene00000217	30806	27119	14917	18343	6365	8438	18196		21344.1	23463	20076.7	21028.5	7326.49	11342.4	10585.8		21478.1	1428.74	9751.56	2133.97
WBGene00000218	9786	10519	6775	8352	2727	5487	8945		6780.29	9100.92	9118.45	9574.77	3138.94	7375.65	5203.88		8643.61	1261.43	5239.49	2118.58
WBGene00000219	10870	14194	10511	12459	3998	6873	13629		7531.35	12280.5	14146.7	14283.1	4601.93	9238.72	7928.87		12060.4	3154.56	7256.51	2390.4
WBGene00000220	266	302	201	278	215	124	344		184.3	261.287	270.525	318.701	247.478	166.681	200.127		258.703	55.6237	204.762	40.5971
WBGene00000221	5670	4041	3449	4050	2616	1035	4618		3928.49	3496.23	4642	4642.94	3011.17	1391.25	2686.59		4177.41	565.251	2363	857.067
WBGene00000222	576	436	290	333	343	115	745		399.085	377.222	390.31	381.753	394.813	154.584	433.415		387.092	9.66285	327.604	151.078
WBGene00000223	3052	3469	2340	2847	2700	1513	3582		2114.6	3001.34	3149.4	3263.81	3107.86	2033.78	2083.88		2882.29	522.951	2408.51	606.174
WBGene00000224	961	526	346	362	836	752	2921		665.835	455.089	465.68	414.999	962.285	1010.84	1699.33		500.401	112.429	1224.15	412.234
WBGene00000225	583	680	408	499	514	365	1297		403.935	588.328	549.126	572.056	591.644	490.635	754.549		528.361	84.4951	612.276	133.161
WBGene00000226	598	233	201	177	127	73	467		414.328	201.589	270.525	202.914	146.184	98.127	271.684		272.339	99.9827	171.999	89.6119
WBGene00000227	244	261	245	249	175	85	387		169.057	225.814	329.745	285.455	201.435	114.257	225.143		252.518	70.0657	180.279	58.3918
WBGene00000228	4954	5078	3439	4405	3380	1902	6325		3432.41	4393.43	4628.54	5049.91	3890.58	2556.68	3679.66		4376.07	685.225	3375.64	717.039
WBGene00000229	40984	55489	42436	49417	29602	39444	59800		28396	48008.4	57114.4	56651.9	34073.6	53020.8	34789.5		47542.7	13433.9	40628	10738.5
WBGene00000230	7809	7610	5294	6084	4471	5934	10399		5410.51	6584.08	7125.17	6974.73	5146.38	7976.51	6049.77		6523.62	776.322	6390.89	1445.57
WBGene00000231	1906	3392	3055	3709	1934	1074	2523		1320.58	2934.72	4111.71	4252.02	2226.15	1443.68	1467.79		3154.76	1357.98	1712.54	444.962
WBGene00000232	192	198	152	156	353	169	757		133.028	171.307	204.576	178.839	406.324	227.171	440.396		171.938	29.593	357.963	114.544
WBGene00000233	619	203	166	170	343	74	527		428.878	175.633	223.419	194.889	394.813	99.4712	306.59		255.705	117.106	266.958	151.607
WBGene00000235	768	453	238	297	303	568	616		532.114	391.93	320.323	340.482	348.771	763.508	358.367		396.212	95.4855	490.215	236.727
WBGene00000236	146	34	39	47	24	49	287		101.157	29.4164	52.4899	53.881	27.6254	65.866	166.966		59.2361	30.1151	86.8193	71.9949
WBGene00000237	384	499	596	597	2717	1318	3649		266.057	431.729	802.154	684.404	3127.43	1771.66	2122.86		546.086	242.347	2340.65	703.633
WBGene00000238	371	568	418	455	213	51	529		257.05	491.427	562.585	521.614	245.176	68.5545	307.753		458.169	137.214	207.161	124.048
WBGene00000239	537	433	165	282	121	227	432		372.064	374.627	222.073	323.286	139.278	305.135	251.322		323.012	71.3184	231.912	84.6148
WBGene00000240	9881	4718	3435	3929	3518	2198	5298		6846.11	4081.96	4623.15	4504.22	4049.43	2954.56	3082.19		5013.86	1243.38	3362.06	598.687
WBGene00000241	148	165	101	123	81	93	61		102.543	142.756	135.936	141.008	93.2358	125.011	35.4876		130.561	18.9012	84.5782	45.3853
WBGene00000242	154	106	63	60	2	6	175		106.7	91.71	84.7915	68.7843	2.30212	8.06523	101.809		87.9964	15.7373	37.3921	55.8609
WBGene00000244	367	186	187	202	197	169	161		254.278	160.925	251.683	231.574	226.759	227.171	93.6641		224.615	43.6554	182.531	76.9614
WBGene00000245	526	292	211	227	314	292	531		364.442	252.635	283.984	260.234	361.432	392.508	308.917		290.324	51.1846	354.286	42.2512
WBGene00000246	271	225	56	72	53	62	132		187.764	194.667	75.3702	82.5411	61.0061	83.3407	76.7929		135.086	64.9406	73.7133	11.4814
WBGene00000247	411	355	182	287	703	451	788		284.764	307.142	244.953	329.018	809.194	606.236	458.431		291.469	35.89	624.62	176.103
WBGene00000248	555	171	263	270	1103	515	2309		384.535	147.947	353.971	309.529	1269.62	692.266	1343.29		298.996	105.302	1101.73	356.512
WBGene00000249	66	70	51	59	130	140	114		45.7285	60.5632	68.6407	67.6379	149.638	188.189	66.3212		60.6426	10.5726	134.716	62.289
WBGene00000250	18	48	46	29	20	16	19		12.4714	41.529	61.9112	33.2457	23.0212	21.5073	11.0535		37.2894	20.4654	18.5273	6.51661
WBGene00000251	0	0	0	1	0	0	1		0	0	0	1.1464	0	0	0.581765		0.286601	0.573202	0.193922	0.335882
WBGene00000252	31	90	63	113	54	43	15		21.4785	77.867	84.7915	129.544	62.1572	57.8008	8.72647		78.4202	44.3353	42.8948	29.6707
WBGene00000253	1130	739	595	839	766	283	1142		782.927	639.374	800.808	961.834	881.711	380.41	664.375		796.236	131.942	642.165	251.387
WBGene00000254	1219	1745	1196	1485	1459	594	2146		844.592	1509.75	1609.69	1702.41	1679.39	798.458	1248.47		1416.61	389.377	1242.11	440.503
WBGene00000255	372	462	251	275	114	143	115		257.742	399.717	337.82	315.261	131.221	192.221	66.9029		327.635	58.7016	130.115	62.6665
WBGene00000256	0	0	2	3	0	0	0		0	0	2.69179	3.43921	0	0	0		1.53275	1.79598	0	0
WBGene00000257	375	167	104	108	54	41	331		259.821	144.486	139.973	123.812	62.1572	55.1124	192.564		167.023	62.4988	103.278	77.4043
WBGene00000259	1289	366	323	358	722	204	1671		893.092	316.659	434.724	410.413	831.065	274.218	972.129		513.722	257.985	692.47	369.021
WBGene00000262	111	32	36	35	305	170	441		76.907	27.686	48.4523	40.1242	351.073	228.515	256.558		48.2924	20.8979	278.715	64.2131
WBGene00000263	1173	1255	723	787	624	1398	1369		812.72	1085.81	973.083	902.221	718.261	1879.2	796.436		943.459	115.376	1131.3	648.879
WBGene00000264	84	103	63	45	43	29	104		58.1999	89.1144	84.7915	51.5882	49.4955	38.9819	60.5035		70.9235	18.788	49.6603	10.7617
WBGene00000265	273	237	154	106	78	0	206		189.15	205.05	207.268	121.519	89.7826	0	119.844		180.747	40.3012	69.8754	62.3525
WBGene00000266	3392	3472	1869	2442	2569	1566	3866		2350.17	3003.93	2515.48	2799.52	2957.07	2105.02	2249.1		2667.28	291.22	2437.07	456.063
WBGene00000267	31	47	8	6	9	0	68		21.4785	40.6639	10.7672	6.87843	10.3595	0	39.56		19.947	15.1282	16.6398	20.5141
WBGene00000268	284	305	207	178	433	121	384		196.771	263.882	278.6	204.06	498.408	162.649	223.398		235.829	41.4374	294.818	178.912
WBGene00000269	153	227	118	110	125	232	225		106.007	196.398	158.816	126.105	143.882	311.856	130.897		146.831	39.5672	195.545	100.937
WBGene00000270	449	223	137	153	93	150	327		311.092	192.937	184.388	175.4	107.048	201.631	190.237		215.954	63.8283	166.305	51.6333
WBGene00000271	312	103	98	120	69	13	205		216.171	89.1144	131.898	137.569	79.4231	17.4747	119.262		143.688	52.9419	72.0532	51.2922
WBGene00000272	103	68	42	54	14	30	67		71.3642	58.8328	56.5276	61.9059	16.1148	40.3261	38.9782		62.1576	6.52113	31.8064	13.606
WBGene00000273	4525	2906	2333	2648	4571	2580	6131		3135.17	2514.24	3139.98	3035.68	5261.49	3468.05	3566.8		2956.27	298.582	4098.78	1008.15
WBGene00000274	487	435	388	488	255	191	800		337.421	376.357	522.208	559.445	293.52	256.743	465.412		448.858	108.45	338.558	111.387
WBGene00000275	528	331	259	304	198	188	537		365.828	286.377	348.587	348.507	227.91	252.711	312.408		337.325	34.9283	264.343	43.4333
WBGene00000276	1120	1247	654	786	668	623	1708		775.999	1078.89	880.216	901.074	768.907	837.44	993.654		909.045	125.755	866.667	115.189
WBGene00000277	21235	16609	17130	20130	51641	17283	134496		14712.8	14369.9	23055.2	23077.1	59441.8	23231.9	78245		18803.8	4923.8	53639.6	27961.8
WBGene00000279	144	120	64	72	140	163	371		99.7713	103.823	86.1374	82.5411	161.148	219.105	215.835		93.0681	10.319	198.696	32.5585
WBGene00000280	218	102	55	82	728	265	956		151.043	88.2492	74.0243	94.0052	837.971	356.214	556.167		101.83	33.8659	583.451	242.034
WBGene00000281	5000	4137	2843	3776	1077	1487	2824		3464.28	3579.28	3826.38	4328.82	1239.69	1998.83	1642.9		3799.69	383.742	1627.14	379.816
WBGene00000282	2237	2099	1356	1764	871	1435	1856		1549.92	1816.03	1825.04	2022.26	1002.57	1928.93	1079.76		1803.31	193.889	1337.09	514.005
WBGene00000283	467	300	143	226	147	252	480		323.564	259.557	192.463	259.087	169.206	338.74	279.247		258.668	53.5273	262.397	86.0138
WBGene00000284	51	144	67	150	211	236	438		35.3357	124.587	90.175	171.961	242.873	317.232	254.813		105.515	57.5593	271.64	39.9333
WBGene00000285	193	96	60	75	104	158	175		133.721	83.0581	80.7538	85.9804	119.71	212.384	101.809		95.8784	25.3191	144.634	59.352
WBGene00000286	350	177	97	111	150	207	392		242.5	153.138	130.552	127.251	172.659	278.25	228.052		163.36	53.9994	226.32	52.8171
WBGene00000287	114	104	43	34	126	86	182		78.9856	89.9796	57.8735	38.9778	145.033	115.602	105.881		66.4541	22.65	122.172	20.3863
WBGene00000288	626	232	184	179	992	470	2365		433.728	200.724	247.645	205.206	1141.85	631.776	1375.87		271.826	109.986	1049.83	380.487
WBGene00000289	1366	1605	1070	1254	1430	1076	2184		946.442	1388.63	1440.11	1437.59	1646.01	1446.36	1270.57		1303.19	239.012	1454.32	187.846
WBGene00000292	878	643	374	436	888	783	1997		608.328	556.316	503.365	499.832	1022.14	1052.51	1161.78		541.96	51.235	1078.81	73.4428
WBGene00000293	1879	1193	659	887	1397	1461	2879		1301.88	1032.17	886.946	1016.86	1608.03	1963.88	1674.9		1059.46	174.247	1748.94	189.127
WBGene00000294	1819	2137	1863	2320	1848	1843	2201		1260.31	1848.91	2507.4	2659.66	2127.16	2477.37	1280.46		2069.07	643.818	1961.66	615.375
WBGene00000295	59	109	79	94	693	602	1020		40.8785	94.3055	106.326	107.762	797.684	809.211	593.4		87.318	31.5421	733.432	121.408
WBGene00000296	39	96	39	66	33	10	34		27.0214	83.0581	52.4899	75.6627	37.9849	13.442	19.78		59.558	25.2996	23.7357	12.7406
WBGene00000298	408	182	102	106	149	135	235		282.685	157.464	137.281	121.519	171.508	181.468	136.715		174.737	73.4536	163.23	23.4968
WBGene00000301	27	5	16	14	7	0	36		18.7071	4.32594	21.5343	16.0497	8.05741	0	20.9435		15.1543	7.55827	9.66698	10.5641
WBGene00000302	289	75	97	132	96	107	262		200.235	64.8891	130.552	151.325	110.502	143.83	152.422		136.75	56.1107	135.585	22.1433
WBGene00000308	0	0	0	0	0	0	0		0	0	0	0	0	0	0		0	0	0	0
WBGene00000310	0	0	0	0	0	0	0		0	0	0	0	0	0	0		0	0	0	0
WBGene00000311	0	0	0	0	0	0	0		0	0	0	0	0	0	0		0	0	0	0
WBGene00000366	1597	1827	1474	1542	1259	409	2356		1106.49	1580.7	1983.85	1767.76	1449.18	549.78	1370.64		1609.7	373.734	1123.2	498.147
WBGene00000367	631	453	283	329	459	358	1215		437.192	391.93	380.889	377.167	528.336	481.225	706.844		396.795	27.6518	572.135	119.016
WBGene00000368	601	1102	576	733	760	467	1197		416.407	953.438	775.236	840.315	874.805	627.744	696.372		746.349	231.957	732.974	127.532
WBGene00000369	736	1090	855	984	822	1045	1329		509.942	943.055	1150.74	1128.06	946.17	1404.69	773.165		932.95	296.951	1041.34	326.344
WBGene00000370	13193	5183	3532	4120	2540	2753	6952		9140.85	4484.27	4753.71	4723.19	2923.69	3700.6	4044.43		5775.5	2246.8	3556.24	574.145
WBGene00000371	2724	1999	1297	1515	1175	2438	3439		1887.34	1729.51	1745.63	1736.8	1352.49	3277.17	2000.69		1774.82	75.3019	2210.12	979.281
WBGene00000372	64	84	65	59	58	29	1		44.3428	72.6758	87.4832	67.6379	66.7614	38.9819	0.581765		68.0349	17.9002	35.4417	33.2316
WBGene00000373	1874	584	351	595	614	186	629		1298.41	505.27	472.41	682.111	706.75	250.022	365.93		739.551	383.787	440.901	237.414
WBGene00000374	1196	1839	1013	1341	1702	1463	3190		828.656	1591.08	1363.39	1537.33	1959.1	1966.57	1855.83		1330.11	348.142	1927.17	61.8938
WBGene00000375	1017	523	270	409	124	223	519		704.635	452.494	363.392	468.88	142.731	299.758	301.936		497.35	145.756	248.142	91.2945
WBGene00000376	571	832	899	963	1509	544	2799		395.621	719.837	1209.96	1103.99	1736.95	731.247	1628.36		857.351	372.947	1365.52	551.971
WBGene00000377	4201	4139	2794	3449	3710	4034	9480		2910.69	3581.01	3760.43	3953.95	4270.43	5422.52	5515.13		3551.52	453.552	5069.36	693.443
WBGene00000378	2884	3927	2613	3145	2381	1632	6049		1998.2	3397.59	3516.83	3605.44	2740.67	2193.74	3519.09		3129.52	759.005	2817.84	666.037
WBGene00000379	4965	3728	2139	2548	3491	2186	8297		3440.03	3225.42	2878.87	2921.04	4018.35	2938.43	4826.9		3116.34	265.335	3927.89	947.478
WBGene00000380	8002	7089	3882	4923	9637	7784	24576		5544.24	6133.32	5224.77	5643.75	11092.8	10463.3	14297.4		5636.52	376.35	11951.2	2056.17
WBGene00000381	4241	4643	2586	3275	3365	4126	9038		2938.4	4017.07	3480.49	3754.48	3873.31	5546.19	5257.99		3547.61	461.456	4892.5	894.325
WBGene00000382	289	234	96	183	129	111	435		200.235	202.454	129.206	209.792	148.487	149.207	253.068		185.422	37.6991	183.587	60.1731
WBGene00000383	969	559	374	489	634	166	897		671.378	483.64	503.365	560.592	729.771	223.138	521.843		554.744	84.327	491.584	254.668
WBGene00000386	330	367	251	352	256	205	553		228.643	317.524	337.82	403.534	294.671	275.562	321.716		321.88	72.1889	297.316	23.1903
WBGene00000387	46	52	51	47	5	20	38		31.8714	44.9898	68.6407	53.881	5.75529	26.8841	22.1071		49.8457	15.4509	18.2488	11.0802
WBGene00000388	0	0	0	0	2	0	0		0	0	0	0	2.30212	0	0		0	0	0.767373	1.32913
WBGene00000389	0	0	0	0	0	0	0		0	0	0	0	0	0	0		0	0	0	0
WBGene00000390	1460	1100	801	981	1682	1786	2617		1011.57	951.707	1078.06	1124.62	1936.08	2400.75	1522.48		1041.49	75.7294	1953.1	439.383
WBGene00000391	227	161	77	118	135	251	350		157.278	139.295	103.634	135.276	155.393	337.395	203.618		133.871	22.3128	232.135	94.293
WBGene00000392	130	178	78	84	59	143	137		90.0713	154.004	104.98	96.298	67.9125	192.221	79.7018		111.338	29.0932	113.279	68.6201
WBGene00000393	542	378	289	355	384	223	634		375.528	327.041	388.964	406.974	442.007	299.758	368.839		374.627	34.2397	370.201	71.1342
WBGene00000395	128	160	172	156	146	36	136		88.6856	138.43	231.494	178.839	168.055	48.3914	79.12		159.362	60.5962	98.522	62.1462
WBGene00000396	1012	577	546	588	832	437	1480		701.17	499.214	734.859	674.086	957.681	587.418	861.012		652.332	105.063	802.037	192.048
WBGene00000397	482	300	171	202	238	127	315		333.957	259.557	230.148	231.574	273.952	170.714	183.256		263.809	48.6859	209.307	56.3341
WBGene00000399	3294	2308	2402	2573	459	198	1706		2282.27	1996.85	3232.84	2949.7	528.336	266.153	992.49		2615.42	573.459	595.66	367.819
WBGene00000401	27	217	157	183	1051	388	778		18.7071	187.746	211.306	209.792	1209.76	521.552	452.613		156.888	92.7475	727.976	418.661
WBGene00000402	2094	2002	1658	1825	756	466	1026		1450.84	1732.11	2231.5	2092.19	870.201	626.399	596.89		1876.66	353.355	697.83	150.004
WBGene00000403	3585	4506	2647	3148	7762	4157	19709		2483.89	3898.54	3562.59	3608.88	8934.52	5587.86	11466		3388.47	621.11	8662.79	2948.48
WBGene00000405	597	385	331	349	206	264	476		413.635	333.098	445.492	400.095	237.118	354.87	276.92		398.08	47.3167	289.636	59.897
WBGene00000406	77	233	33	48	9	102	92		53.3499	201.589	44.4146	55.0274	10.3595	137.109	53.5223		88.5952	75.473	66.9969	64.4401
WBGene00000407	809	785	464	596	682	453	1158		560.521	679.173	624.496	683.257	785.022	608.925	673.683		636.862	57.5142	689.21	89.0695
WBGene00000408	1866	864	555	681	1030	616	2008		1292.87	747.523	746.972	780.702	1185.59	828.03	1168.18		892.017	267.7	1060.6	201.601
WBGene00000409	808	370	341	346	420	22	1049		559.828	320.12	458.951	396.656	483.445	29.5725	610.271		433.889	101.355	374.429	305.313
WBGene00000410	299	274	193	311	255	419	727		207.164	237.062	259.758	356.532	293.52	563.222	422.943		265.129	64.6298	426.562	134.887
WBGene00000411	593	777	440	456	147	67	429		410.864	672.251	592.194	522.761	169.206	90.0617	249.577		549.517	110.794	169.615	79.7584
WBGene00000412	3234	2307	1353	1626	569	679	1064		2240.7	1995.99	1821	1864.05	654.952	912.715	618.998		1980.43	188.806	728.888	160.21
WBGene00000413	138	40	54	58	43	4	102		95.6142	34.6075	72.6784	66.4915	49.4955	5.37682	59.34		67.3479	25.1665	38.0708	28.7385
WBGene00000414	1167	905	581	769	1066	369	1565		808.563	782.996	781.966	881.585	1227.03	496.012	910.462		813.777	46.8494	877.834	366.599
WBGene00000415	1296	1481	1085	1352	680	494	1032		897.942	1281.34	1460.3	1549.94	782.72	664.037	600.381		1297.38	288.754	682.379	92.543
WBGene00000416	132	173	69	119	164	88	281		91.457	149.678	92.8668	136.422	188.774	118.29	163.476		117.606	29.8799	156.847	35.7064
WBGene00000417	0	16	33	40	17	7	29		0	13.843	44.4146	45.8562	19.568	9.40943	16.8712		26.0284	22.7827	15.2829	5.26224
WBGene00000418	113	53	36	44	175	109	186		78.2927	45.855	48.4523	50.4418	201.435	146.518	108.208		55.7605	15.1385	152.054	46.8594
WBGene00000419	1003	611	372	498	707	246	1547		694.935	528.63	500.673	570.91	813.799	330.674	899.99		573.787	85.7706	681.488	306.854
WBGene00000420	747	358	197	281	234	276	381		517.564	309.737	265.142	322.14	269.348	371.001	221.652		353.646	111.986	287.334	76.2813
WBGene00000421	1671	553	459	524	857	317	1641		1157.76	478.449	617.766	600.716	986.457	426.113	954.676		713.674	302.491	789.082	314.742
WBGene00000422	77	50	15	36	172	67	196		53.3499	43.2594	20.1884	41.2706	197.982	90.0617	114.026		39.5171	13.9287	134.023	56.6712
WBGene00000423	83	63	47	40	63	61	170		57.5071	54.5069	63.2571	45.8562	72.5167	81.9965	98.9		55.2818	7.25718	84.4711	13.3646
WBGene00000424	238	180	117	153	206	211	349		164.9	155.734	157.47	175.4	237.118	283.627	203.036		163.376	8.94764	241.26	40.4551
WBGene00000425	375	231	167	234	48	3	299		259.821	199.859	224.765	268.259	55.2508	4.03261	173.948		238.176	31.7363	77.7437	87.1621
WBGene00000426	981	840	611	789	1253	258	2215		679.692	726.758	822.343	904.513	1442.28	346.805	1288.61		783.327	100.247	1025.9	593.109
WBGene00000427	0	0	0	0	0	0	4		0	0	0	0	0	0	2.32706		0	0	0.775686	1.34353
WBGene00000428	0	34	10	3	9	5	32		0	29.4164	13.459	3.43921	10.3595	6.72102	18.6165		11.5786	13.1914	11.899	6.09532
WBGene00000429	40	67	21	21	150	102	62		27.7142	57.9676	28.2638	24.0745	172.659	137.109	36.0694		34.505	15.7518	115.279	70.8631
WBGene00000430	0	12	5	14	12	3	12		0	10.3823	6.72948	16.0497	13.8127	4.03261	6.98118		8.29035	6.72679	8.2755	5.01687
WBGene00000431	613	510	373	298	163	189	523		424.721	441.246	502.019	341.629	187.623	254.055	304.263		427.404	66.1404	248.647	58.5079
WBGene00000432	5	0	0	1	0	0	0		3.46428	0	0	1.1464	0	0	0		1.15267	1.63308	0	0
WBGene00000433	95	20	10	18	54	24	44		65.8213	17.3038	13.459	20.6353	62.1572	32.2609	25.5976		29.3048	24.5203	40.0052	19.4713
WBGene00000434	128	47	31	37	57	58	82		88.6856	40.6639	41.7228	42.417	65.6104	77.9639	47.7047		53.3723	23.5532	63.7596	15.2143
WBGene00000435	0	10	9	11	1340	789	3746		0	8.65188	12.1131	12.6105	1542.42	1060.58	2179.29		8.34385	5.83454	1594.1	561.144
WBGene00000436	15	5	4	4	8	0	19		10.3928	4.32594	5.38358	4.58562	9.20847	0	11.0535		6.172	2.84966	6.754	5.92144
WBGene00000437	353	160	111	126	81	73	216		244.578	138.43	149.394	144.447	93.2358	98.127	125.661		169.212	50.4435	105.675	17.4808
WBGene00000438	0	1	4	6	0	0	2		0	0.865188	5.38358	6.87843	0	0	1.16353		3.2818	3.36469	0.387843	0.671764
WBGene00000439	20	51	35	40	38	31	61		13.8571	44.1246	47.1064	45.8562	43.7402	41.6704	35.4876		37.7361	15.9662	40.2994	4.29371
WBGene00000440	1	11	7	8	17	10	27		0.692856	9.51707	9.42127	9.17124	19.568	13.442	15.7076		7.20061	4.34095	16.2392	3.09738
WBGene00000441	730	739	441	672	769	473	736		505.785	639.374	593.54	770.384	885.164	635.809	428.179		627.271	110.34	649.717	228.81
WBGene00000442	228	162	54	76	73	68	112		157.971	140.161	72.6784	87.1268	84.0273	91.4059	65.1576		114.484	41.0144	80.197	13.5369
WBGene00000443	374	174	93	119	249	110	501		259.128	150.543	125.168	136.422	286.614	147.863	291.464		167.815	61.754	241.98	81.5443
WBGene00000444	78	78	79	81	45	98	120		54.0428	67.4847	106.326	92.8588	51.7976	131.732	69.8118		80.178	23.7254	84.4472	41.9288
WBGene00000445	185	218	127	185	704	308	370		128.178	188.611	170.929	212.085	810.345	414.015	215.253		174.951	35.4466	479.871	302.963
WBGene00000446	75	50	10	30	27	24	107		51.9642	43.2594	13.459	34.3921	31.0786	32.2609	62.2488		35.7687	16.5129	41.8628	17.6647
WBGene00000447	47	15	13	19	30	101	89		32.5642	12.9778	17.4966	21.7817	34.5318	135.765	51.777		21.2051	8.38258	74.0245	54.1594
WBGene00000448	209	337	196	256	79	72	233		144.807	291.568	263.796	293.48	90.9337	96.7828	135.551		248.413	70.39	107.756	24.2484
WBGene00000449	116	259	117	130	2794	609	2322		80.3713	224.084	157.47	149.033	3216.06	818.621	1350.86		152.739	58.7744	1795.18	1258.97
WBGene00000450	11	0	1	0	11	0	20		7.62142	0	1.3459	0	12.6616	0	11.6353		2.24183	3.64208	8.09898	7.03267
WBGene00000451	70	101	99	97	554	338	590		48.4999	87.384	133.244	111.201	637.687	454.341	343.241		95.0822	36.2643	478.423	148.693
WBGene00000452	428	232	189	233	392	204	254		296.542	200.724	254.374	267.112	451.215	274.218	147.768		254.688	40.0766	291.067	152.423
WBGene00000453	440	269	142	195	748	274	2224		304.857	232.736	191.117	223.549	860.992	368.312	1293.84		238.065	47.9734	841.05	463.088
WBGene00000454	25	57	68	46	157	130	99		17.3214	49.3157	91.5209	52.7346	180.716	174.747	57.5947		52.7232	30.3873	137.686	69.4252
WBGene00000455	768	672	462	567	1146	786	769		532.114	581.407	621.804	650.011	1319.11	1056.55	447.377		596.334	51.2415	941.012	447.205
WBGene00000457	0	33	9	4	16	25	4		0	28.5512	12.1131	4.58562	18.4169	33.6051	2.32706		11.3125	12.5305	18.1164	15.6412
WBGene00000458	664	735	468	449	312	410	431		460.056	635.913	629.879	514.736	359.13	551.124	250.741		560.146	86.9549	386.998	152.118
WBGene00000459	1105	636	357	502	781	184	1143		765.606	550.26	480.485	575.495	898.977	247.334	664.957		592.961	121.909	603.756	330.104
WBGene00000460	12	43	36	30	31	26	107		8.31427	37.2031	48.4523	34.3921	35.6828	34.9493	62.2488		32.0904	16.975	44.2937	15.5539
WBGene00000461	0	18	1	1	3	0	29		0	15.5734	1.3459	1.1464	3.45318	0	16.8712		4.51642	7.39513	6.77478	8.91257
WBGene00000462	142	200	98	112	114	126	260		98.3856	173.038	131.898	128.397	131.221	169.37	151.259		132.93	30.6787	150.616	19.0827
WBGene00000463	119	24	31	35	158	82	336		82.4499	20.7645	41.7228	40.1242	181.867	110.225	195.473		46.2653	25.9356	162.522	45.7985
WBGene00000464	911	713	555	612	974	386	1863		631.192	616.879	746.972	701.6	1121.13	518.863	1083.83		674.161	61.0516	907.941	337.467
WBGene00000465	41	25	32	40	37	1	65		28.4071	21.6297	43.0687	45.8562	42.5892	1.3442	37.8147		34.7404	11.6178	27.2494	22.5612
WBGene00000466	1627	731	457	501	939	332	1179		1127.28	632.453	615.075	574.349	1080.84	446.276	685.9		737.288	261.13	737.674	320.437
WBGene00000467	158	44	20	17	31	36	154		109.471	38.0683	26.9179	19.4889	35.6828	48.3914	89.5917		48.4866	41.3672	57.8886	28.1814
WBGene00000468	29	29	1	0	5	0	0		20.0928	25.0905	1.3459	0	5.75529	0	0		11.6323	12.83	1.91843	3.32282
WBGene00000469	0	0	3	0	1	0	0		0	0	4.03769	0	1.15106	0	0		1.00942	2.01884	0.383686	0.664564
WBGene00000472	3075	2728	1788	1895	3609	2179	8345		2130.53	2360.23	2406.46	2172.44	4154.17	2929.02	4854.83		2267.42	136.268	3979.34	974.733
WBGene00000473	357	297	140	209	120	155	318		247.35	256.961	188.425	239.599	138.127	208.352	185.001		233.084	30.6074	177.16	35.763
WBGene00000474	619	504	257	309	219	182	384		428.878	436.055	345.895	354.239	252.082	244.645	223.398		391.267	47.785	240.042	14.886
WBGene00000475	2416	3093	2566	3003	1995	2679	4813		1673.94	2676.03	3453.57	3442.65	2296.36	3601.12	2800.03		2811.55	841.23	2899.17	658.007
WBGene00000476	62	3	3	2	7	4	38		42.9571	2.59557	4.03769	2.29281	8.05741	5.37682	22.1071		12.9708	20.0054	11.8471	8.9859
WBGene00000477	690	264	104	201	208	13	315		478.071	228.41	139.973	230.427	239.42	17.4747	183.256		269.22	145.48	146.717	115.396
WBGene00000478	97	399	187	214	235	126	205		67.207	345.21	251.683	245.331	270.499	169.37	119.262		227.358	116.121	186.377	77.0396
WBGene00000479	2294	5452	4284	4660	2471	2601	4545		1589.41	4717.01	5765.82	5342.25	2844.27	3496.28	2644.12		4353.62	1892.49	2994.89	445.598
WBGene00000480	382	638	439	536	616	559	1152		264.671	551.99	590.848	614.473	709.052	751.411	670.193		505.496	162.603	710.219	40.6214
WBGene00000481	151	183	95	152	327	269	908		104.621	158.329	127.86	174.254	376.396	361.591	528.242		141.266	31.1014	422.077	92.2397
WBGene00000482	1008	1034	521	670	758	514	1952		698.399	894.605	701.212	768.091	872.503	690.921	1135.6		765.577	91.8518	899.676	223.584
WBGene00000483	0	5	3	1	0	0	12		0	4.32594	4.03769	1.1464	0	0	6.98118		2.37751	2.13859	2.32706	4.03058
WBGene00000484	14	27	18	14	1	36	51		9.69999	23.3601	24.2261	16.0497	1.15106	48.3914	29.67		18.334	6.82503	26.4041	23.7889
WBGene00000485	63	39	49	74	99	14	57		43.6499	33.7423	65.9489	84.8339	113.955	18.8189	33.1606		57.0438	22.9052	55.3114	51.2904
WBGene00000487	0	0	2	3	15	0	1		0	0	2.69179	3.43921	17.2659	0	0.581765		1.53275	1.79598	5.94922	9.80484
WBGene00000488	119	97	64	41	58	21	67		82.4499	83.9233	86.1374	47.0026	66.7614	28.2283	38.9782		74.8783	18.6455	44.656	19.8841
WBGene00000490	164	47	29	5	15	0	15		113.628	40.6639	39.031	5.73202	17.2659	0	8.72647		49.7638	45.5174	8.66412	8.63311
WBGene00000491	214	158	84	136	349	37	204		148.271	136.7	113.055	155.911	401.72	49.7356	118.68		138.484	18.702	190.045	186.529
WBGene00000492	87	86	48	83	76	4	58		60.2785	74.4062	64.603	95.1516	87.4805	5.37682	33.7423		73.6098	15.5299	42.1999	41.7001
WBGene00000493	986	1135	855	1410	1241	352	688		683.156	981.989	1150.74	1616.43	1428.46	473.16	400.254		1108.08	390.171	767.293	573.75
WBGene00000496	164	78	62	58	338	3	665		113.628	67.4847	83.4456	66.4915	389.058	4.03261	386.873		82.7625	21.9949	259.988	221.667
WBGene00000497	650	674	557	599	1089	304	717		450.357	583.137	749.664	686.696	1253.5	408.638	417.125		617.464	130.86	693.089	485.352
WBGene00000498	106	293	195	245	68	180	222		73.4428	253.5	262.45	280.869	78.272	241.957	129.152		217.565	96.755	149.794	83.772
WBGene00000499	0	6	23	24	6	3	13		0	5.19113	30.9556	27.5137	6.90635	4.03261	7.56294		15.9151	15.5889	6.1673	1.87762
WBGene00000500	747	359	223	279	546	404	985		517.564	310.603	300.135	319.847	628.478	543.059	573.038		362.037	103.997	581.525	43.3375
WBGene00000501	482	388	301	246	749	676	1971		333.957	335.693	405.115	282.016	862.143	908.683	1146.66		339.195	50.5127	972.495	152.614
WBGene00000502	1573	778	536	666	1470	669	2017		1089.86	673.117	721.4	763.506	1692.06	899.273	1173.42		811.971	188.906	1254.92	402.626
WBGene00000503	42	75	96	94	383	223	133		29.1	64.8891	129.206	107.762	440.856	299.758	77.3747		82.7393	44.6509	272.663	183.249
WBGene00000506	383	344	216	286	681	406	1161		265.364	297.625	290.714	327.872	783.871	545.747	675.429		295.394	25.7131	668.349	119.22
WBGene00000507	286	212	208	244	305	69	498		198.157	183.42	279.946	279.723	351.073	92.7501	289.719		235.311	51.7617	244.514	134.964
WBGene00000508	599	694	501	512	1081	366	1422		415.021	600.441	674.294	586.959	1244.29	491.979	827.269		569.179	109.708	854.514	376.897
WBGene00000509	725	353	169	223	298	311	546		502.321	305.412	227.456	255.648	343.016	418.048	317.643		322.709	124.002	359.569	52.2089
WBGene00000510	1751	1717	1110	1308	1500	1345	1716		1213.19	1485.53	1493.94	1499.5	1726.59	1807.96	998.308		1423.04	140.017	1510.95	445.822
WBGene00000511	669	347	263	308	307	287	433		463.521	300.22	353.971	353.093	353.375	385.787	251.904		367.701	68.6464	330.355	69.8468
WBGene00000512	330	99	96	115	125	166	397		228.643	85.6537	129.206	131.837	143.882	223.138	230.961		143.835	60.3748	199.327	48.1755
WBGene00000513	0	0	4	0	0	0	9		0	0	5.38358	0	0	0	5.23588		1.3459	2.69179	1.74529	3.02294
WBGene00000514	1523	1484	964	1210	1034	1039	1597		1055.22	1283.94	1297.44	1387.15	1190.19	1396.63	929.078		1255.94	141.434	1171.97	234.308
WBGene00000515	328	102	76	114	109	184	225		227.257	88.2492	102.288	130.69	125.465	247.334	130.897		137.121	62.6301	167.899	68.8463
WBGene00000516	170	232	161	144	93	149	145		117.786	200.724	216.689	165.082	107.048	200.287	84.3559		175.07	43.8617	130.564	61.4386
WBGene00000517	180	429	280	312	227	186	452		124.714	371.166	376.851	357.678	261.29	250.022	262.958		307.602	122.19	258.09	7.03657
WBGene00000518	254	168	202	220	244	124	533		175.985	145.352	271.871	252.209	280.858	166.681	310.081		211.354	60.384	252.54	75.7778
WBGene00000519	198	211	126	131	167	66	251		137.186	182.555	169.583	150.179	192.227	88.7175	146.023		159.876	20.1448	142.322	51.8538
WBGene00000520	376	109	67	114	62	23	229		260.514	94.3055	90.175	130.69	71.3656	30.9167	133.224		143.921	79.8317	78.5022	51.5257
WBGene00000521	439	465	314	377	1525	370	478		304.164	402.313	422.611	432.195	1755.36	497.356	278.083		390.321	58.7733	843.601	797.185
WBGene00000522	1172	1077	650	725	267	1080	492		812.027	931.808	874.832	831.143	307.333	1451.74	286.228		862.453	53.1864	681.767	666.9
WBGene00000523	165	86	41	77	430	243	293		114.321	74.4062	55.1817	88.2732	494.955	326.642	170.457		83.0456	24.8766	330.685	162.287
WBGene00000524	73	78	24	45	37	75	72		50.5785	67.4847	32.3015	51.5882	42.5892	100.815	41.8871		50.4882	14.3858	61.7639	33.8214
WBGene00000525	0	0	0	1	0	0	0		0	0	0	1.1464	0	0	0		0.286601	0.573202	0	0
WBGene00000526	219	111	52	70	350	127	323		151.736	96.0359	69.9866	80.2483	402.871	170.714	187.91		99.5016	36.4336	253.832	129.358
WBGene00000527	1067	1001	947	1320	4121	1238	9904		739.278	866.054	1274.56	1513.25	4743.51	1664.13	5761.8		1098.29	358.744	4056.48	2133.48
WBGene00000528	478	742	675	714	746	308	1097		331.185	641.97	908.48	818.533	858.69	414.015	638.196		675.042	254.568	636.967	222.34
WBGene00000529	352	423	426	453	758	210	1158		243.885	365.975	573.352	519.321	872.503	282.283	673.683		425.633	149.655	609.49	300.301
WBGene00000530	64	137	61	77	37	34	73		44.3428	118.531	82.0997	88.2732	42.5892	45.703	42.4688		83.3116	30.4688	43.587	1.83348
WBGene00000531	29	95	140	167	43	6	66		20.0928	82.1929	188.425	191.45	49.4955	8.06523	38.3965		120.54	84.057	31.9857	21.4462
WBGene00000532	856	1284	684	870	893	680	2386		593.085	1110.9	920.593	997.372	1027.9	914.059	1388.09		905.488	222.457	1110.02	247.455
WBGene00000533	112	42	52	62	82	87	246		77.5999	36.3379	69.9866	71.0771	94.3868	116.946	143.114		63.7504	18.5816	118.149	24.3859
WBGene00000534	5058	3182	1971	2229	4768	5326	6452		3504.47	2753.03	2652.76	2555.34	5488.25	7159.24	3753.55		2866.4	432.968	5467.01	1702.94
WBGene00000535	1812	1161	629	690	513	1487	1040		1255.46	1004.48	846.569	791.019	590.493	1998.83	605.035		974.382	208.06	1064.79	808.94
WBGene00000536	237	198	118	105	133	238	422		164.207	171.307	158.816	120.372	153.091	319.921	245.505		153.676	22.7838	239.505	83.5766
WBGene00000537	87	83	64	83	25	61	227		60.2785	71.8106	86.1374	95.1516	28.7765	81.9965	132.061		78.3445	15.4086	80.9445	51.6501
WBGene00000539	983	1016	518	624	345	238	675		681.078	879.031	697.174	715.357	397.115	319.921	392.691		743.16	91.657	369.909	43.3476
WBGene00000540	141	114	39	95	161	191	267		97.6927	98.6315	52.4899	108.908	185.32	256.743	155.331		89.4306	25.1457	199.132	52.0976
WBGene00000541	1709	1291	819	1060	497	537	1034		1184.09	1116.96	1102.29	1215.19	572.076	721.838	601.545		1154.63	53.8334	631.82	79.3384
WBGene00000542	3977	2893	2003	2315	2974	1616	6200		2755.49	2502.99	2695.83	2653.93	3423.25	2172.24	3606.94		2652.06	107.763	3067.47	780.722
WBGene00000543	513	315	237	275	168	62	433		355.435	272.534	318.977	315.261	193.378	83.3407	251.904		315.552	33.9264	176.208	85.5834
WBGene00000544	2	0	0	0	0	0	0		1.38571	0	0	0	0	0	0		0.346428	0.692856	0	0
WBGene00000545	628	762	479	571	1680	1006	2777		435.114	659.274	644.684	654.597	1933.78	1352.27	1615.56		598.417	109.039	1633.87	291.186
WBGene00000546	0	0	0	1	0	0	4		0	0	0	1.1464	0	0	2.32706		0.286601	0.573202	0.775686	1.34353
WBGene00000547	1321	1746	1197	1454	1411	1001	2224		915.263	1510.62	1611.04	1666.87	1624.14	1345.55	1293.84		1425.95	346.541	1421.18	177.664
WBGene00000548	1268	1507	1296	1298	1459	366	2714		878.542	1303.84	1744.28	1488.03	1679.39	491.979	1578.91		1353.67	364.628	1250.09	658.467
WBGene00000549	689	1088	979	1246	1987	1223	3679		477.378	941.325	1317.63	1428.42	2287.15	1643.96	2140.31		1041.19	429.816	2023.81	337.051
WBGene00000550	8089	4377	3032	3749	1612	1040	6538		5604.51	3786.93	4080.76	4297.87	1855.51	1397.97	3803.58		4442.52	802.459	2352.35	1277.45
WBGene00000551	0	0	0	0	0	0	0		0	0	0	0	0	0	0		0	0	0	0
WBGene00000552	5589	8478	6838	8504	6306	5876	9627		3872.37	7335.07	9203.24	9749.03	7258.58	7898.55	5600.65		7539.93	2654.53	6919.26	1185.93
WBGene00000553	308	397	572	549	729	581	1362		213.4	343.48	769.853	629.376	839.122	780.983	792.363		489.027	255.418	804.156	30.8113
WBGene00000554	593	499	284	387	1118	861	2077		410.864	431.729	382.234	443.659	1286.88	1157.36	1208.33		417.121	26.9188	1217.52	65.2497
WBGene00000555	0	0	0	0	7	0	1		0	0	0	0	8.05741	0	0.581765		0	0	2.87973	4.49343
WBGene00000556	245	102	77	81	414	960	307		169.75	88.2492	103.634	92.8588	476.538	1290.44	178.602		113.623	37.9692	648.526	575.525
WBGene00000557	2935	2665	1538	1756	1935	2826	1993		2033.53	2305.73	2069.99	2013.09	2227.3	3798.72	1159.46		2105.58	135.489	2395.16	1327.62
WBGene00000558	299	109	86	70	995	1150	362		207.164	94.3055	115.747	80.2483	1145.3	1545.84	210.599		124.366	57.0958	967.246	685.195
WBGene00000559	0	0	0	0	0	9	3		0	0	0	0	0	12.0978	1.74529		0	0	4.61438	6.53936
WBGene00000560	0	0	0	0	0	0	1		0	0	0	0	0	0	0.581765		0	0	0.193922	0.335882
WBGene00000561	0	13	2	0	20	0	17		0	11.2474	2.69179	0	23.0212	0	9.89		3.48481	5.32839	10.9704	11.5486
WBGene00000562	80	44	26	62	52	17	99		55.4285	38.0683	34.9933	71.0771	59.8551	22.8515	57.5947		49.8918	16.7455	46.7671	20.7423
WBGene00000563	45	5	6	4	0	0	0		31.1785	4.32594	8.07538	4.58562	0	0	0		12.0414	12.8721	0	0
WBGene00000564	71	179	78	141	149	109	396		49.1928	154.869	104.98	161.643	171.508	146.518	230.379		117.671	52.1777	182.802	43.0559
WBGene00000565	750	884	625	1007	796	379	927		519.642	764.827	841.185	1154.43	916.243	509.454	539.296		820.021	261.757	654.997	226.737
WBGene00000566	933	1523	1007	1269	1749	1007	1507		646.435	1317.68	1355.32	1454.79	2013.2	1353.61	876.719		1193.56	369.305	1414.51	570.683
WBGene00000567	2143	974	488	708	1385	471	4452		1484.79	842.694	656.797	811.655	1594.22	633.121	2590.02		948.984	366.342	1605.78	978.499
WBGene00000583	565	376	224	350	86	74	579		391.464	325.311	301.481	401.242	98.9911	99.4712	336.842		354.874	49.036	178.435	137.185
WBGene00000584	19	87	71	59	31	9	27		13.1643	75.2714	95.5586	67.6379	35.6828	12.0978	15.7076		62.908	35.1934	21.1628	12.7036
WBGene00000585	2531	1343	1239	1306	1918	326	2908		1753.62	1161.95	1667.57	1497.2	2207.73	438.211	1691.77		1520.08	261.454	1445.9	910.021
WBGene00000591	188	452	302	360	473	241	722		130.257	391.065	406.461	412.706	544.451	323.953	420.034		335.122	136.879	429.479	110.552
WBGene00000592	105	42	24	41	46	13	104		72.7499	36.3379	32.3015	47.0026	52.9487	17.4747	60.5035		47.098	18.1911	43.6423	22.9745
WBGene00000593	0	0	0	0	0	0	3		0	0	0	0	0	0	1.74529		0	0	0.581765	1.00765
WBGene00000594	5435	4824	4669	4954	2514	4078	2310		3765.67	4173.67	6283.99	5679.29	2893.76	5481.67	1343.88		4975.66	1199.18	3239.77	2090.48
WBGene00000596	4	1	2	0	0	1	0		2.77142	0.865188	2.69179	0	0	1.3442	0		1.5821	1.37391	0.448068	0.776077
WBGene00000597	0	0	2	1	2	0	7		0	0	2.69179	1.1464	2.30212	0	4.07235		0.959549	1.27502	2.12482	2.04196
WBGene00000598	0	0	6	1	0	0	0		0	0	8.07538	1.1464	0	0	0		2.30545	3.8844	0	0
WBGene00000599	13447	16269	16051	15452	6446	12428	5467		9316.84	14075.8	21603	17714.2	7419.73	16705.8	3180.51		15677.5	5237.15	9102	6917.79
WBGene00000601	1992	2385	1732	1941	1258	1986	275		1380.17	2063.47	2331.09	2225.17	1448.03	2669.59	159.985		1999.98	427.607	1425.87	1254.95
WBGene00000602	524	548	420	446	247	641	86		363.057	474.123	565.276	511.297	284.312	861.635	50.0318		478.438	85.5415	398.66	417.71
WBGene00000603	7294	13813	10293	12249	7265	7794	1882		5053.69	11950.8	13853.3	14042.3	8362.44	10476.7	1094.88		11225	4221.26	6644.69	4921.16
WBGene00000606	5358	10569	7838	8928	3798	2918	4364		3712.32	9144.18	10549.1	10235.1	4371.72	3922.39	2538.82		8410.18	3189.26	3610.98	955.309
WBGene00000608	8	0	0	2	0	0	16		5.54285	0	0	2.29281	0	0	9.30823		1.95891	2.62239	3.10274	5.37411
WBGene00000609	14	0	4	0	4	0	9		9.69999	0	5.38358	0	4.60424	0	5.23588		3.77089	4.69731	3.28004	2.8581
WBGene00000610	232	460	438	431	7908	1968	2284		160.743	397.987	589.502	494.1	9102.57	2645.4	1328.75		410.583	183.998	4358.91	4160.55
WBGene00000611	7380	6143	5904	6159	4626	2978	3428		5113.28	5314.85	7946.17	7060.71	5324.8	4003.04	1994.29		6358.75	1372.78	3774.04	1677.02
WBGene00000612	0	0	1	2	0	16	0		0	0	1.3459	2.29281	0	21.5073	0		0.909676	1.11928	7.16909	12.4172
WBGene00000613	2424	8015	7574	9110	10629	33440	446		1679.48	6934.49	10193.8	10443.7	12234.6	44950.2	259.467		7312.88	4081.69	19148.1	23133.6
WBGene00000614	0	0	0	0	3	2	8		0	0	0	0	3.45318	2.68841	4.65412		0	0	3.59857	0.990886
WBGene00000615	287	498	421	385	226	26	356		198.85	430.864	566.622	441.366	260.139	34.9493	207.108		409.425	153.333	167.399	117.73
WBGene00000616	7705	6097	5685	6320	3263	9295	1429		5338.46	5275.05	7651.42	7245.28	3755.91	12494.4	831.342		6377.55	1247.79	5693.88	6068.23
WBGene00000617	0	0	0	1	0	0	0		0	0	0	1.1464	0	0	0		0.286601	0.573202	0	0
WBGene00000618	11683	19713	24490	26556	17942	24168	10041		8094.64	17055.5	32961	30443.9	20652.3	32486.7	5841.5		22138.8	11678.7	19660.2	13350.3
WBGene00000620	24	194	250	252	285	284	46		16.6285	167.847	336.474	288.894	328.052	381.754	26.7612		202.461	142.784	245.522	191.346
WBGene00000621	0	0	0	0	4	0	7		0	0	0	0	4.60424	0	4.07235		0	0	2.8922	2.51879
WBGene00000622	247	436	332	437	103	168	114		171.135	377.222	446.838	500.979	118.559	225.826	66.3212		374.043	144.445	136.902	81.3193
WBGene00000623	3995	3356	2008	2573	1007	1520	978		2767.96	2903.57	2702.56	2949.7	1159.12	2043.19	568.966		2830.95	115.22	1257.09	741.98
WBGene00000624	24	89	48	44	27	25	31		16.6285	77.0018	64.603	50.4418	31.0786	33.6051	18.0347		52.1688	26.06	27.5728	8.35628
WBGene00000625	458	573	417	435	502	473	297		317.328	495.753	561.239	498.686	577.832	635.809	172.784		468.251	105.051	462.142	252.262
WBGene00000626	49	44	5	16	47	38	16		33.95	38.0683	6.72948	18.3425	54.0998	51.0798	9.30823		24.2725	14.4557	38.1626	25.0342
WBGene00000627	0	2	1	2	3	0	0		0	1.73038	1.3459	2.29281	3.45318	0	0		1.34227	0.97568	1.15106	1.99369
WBGene00000628	0	2	0	0	0	0	3		0	1.73038	0	0	0	0	1.74529		0.432594	0.865188	0.581765	1.00765
WBGene00000629	0	0	0	0	0	0	2		0	0	0	0	0	0	1.16353		0	0	0.387843	0.671764
WBGene00000630	77	59	21	28	72	55	33		53.3499	51.0461	28.2638	32.0993	82.8762	73.9313	19.1982		41.1898	12.8418	58.6686	34.4737
WBGene00000631	706	1357	649	735	409	431	405		489.156	1174.06	873.487	842.607	470.783	579.352	235.615		844.828	280.311	428.583	175.711
WBGene00000632	0	0	1	0	0	4	18		0	0	1.3459	0	0	5.37682	10.4718		0.336474	0.672948	5.28286	5.23651
WBGene00000633	120	211	83	118	139	164	37		83.1427	182.555	111.709	135.276	159.997	220.45	21.5253		128.171	42.0579	133.991	101.98
WBGene00000634	2748	4412	2961	3399	1512	2874	257		1903.97	3817.21	3985.2	3896.63	1740.4	3863.24	149.514		3400.75	1000.21	1917.72	1863.2
WBGene00000636	0	0	1	2	0	0	3		0	0	1.3459	2.29281	0	0	1.74529		0.909676	1.11928	0.581765	1.00765
WBGene00000637	85	64	25	48	19	4	27		58.8928	55.3721	33.6474	55.0274	21.8701	5.37682	15.7076		50.7349	11.5248	14.3182	8.33398
WBGene00000638	35	3	2	6	4	17	12		24.25	2.59557	2.69179	6.87843	4.60424	22.8515	6.98118		9.10394	10.2929	11.479	9.92034
WBGene00000639	0	10	0	0	0	0	21		0	8.65188	0	0	0	0	12.2171		2.16297	4.32594	4.07235	7.05352
WBGene00000640	0	4	2	4	4	8	8		0	3.46075	2.69179	4.58562	4.60424	10.7536	4.65412		2.68454	1.95136	6.67066	3.53605
WBGene00000641	6596	7397	7067	7073	3818	5268	2392		4570.08	6399.8	9511.45	8108.52	4394.74	7081.27	1391.58		7147.46	2138.06	4289.2	2846.31
WBGene00000642	48	30	25	23	13	14	6		33.2571	25.9557	33.6474	26.3673	14.9638	18.8189	3.49059		29.8069	4.21569	12.4244	7.97341
WBGene00000644	29	195	137	164	104	129	57		20.0928	168.712	184.388	188.01	119.71	173.402	33.1606		140.301	80.575	108.758	70.7595
WBGene00000645	147	218	138	148	266	174	74		101.85	188.611	185.734	169.668	306.182	233.892	43.0506		161.466	40.6084	194.375	135.944
WBGene00000646	0	0	0	0	0	0	0		0	0	0	0	0	0	0		0	0	0	0
WBGene00000647	20	58	40	52	119	97	45		13.8571	50.1809	53.8358	59.613	136.976	130.388	26.1794		44.3717	20.7103	97.8478	62.154
WBGene00000648	0	0	3	0	0	0	0		0	0	4.03769	0	0	0	0		1.00942	2.01884	0	0
WBGene00000649	4182	6018	4886	5223	2905	2039	2449		2897.52	5206.7	6576.05	5987.67	3343.83	2740.83	1424.74		5166.99	1613.59	2503.13	981.375
WBGene00000650	40	0	3	3	5	0	10		27.7142	0	4.03769	3.43921	5.75529	0	5.81765		8.79779	12.7359	3.85765	3.34097
WBGene00000651	144	148	103	134	95	39	60		99.7713	128.048	138.627	153.618	109.351	52.424	34.9059		130.016	22.7291	65.5602	38.922
WBGene00000652	159	379	178	229	264	394	284		110.164	327.906	239.57	262.527	303.88	529.617	165.221		235.042	91.2765	332.906	183.924
WBGene00000653	13043	16447	12610	15921	7330	15382	1717		9036.92	14229.8	16971.7	18251.9	8437.26	20676.6	998.89		14622.6	4084.3	10037.6	9935.97
WBGene00000654	0	16	5	0	0	0	2		0	13.843	6.72948	0	0	0	1.16353		5.14312	6.6108	0.387843	0.671764
WBGene00000655	255	343	159	199	151	86	135		176.678	296.76	213.997	228.135	173.81	115.602	78.5382		228.892	50.182	122.65	48.0253
WBGene00000656	4100	3044	3248	3261	1013	1517	4598		2840.71	2633.63	4371.47	3738.43	1166.02	2039.16	2674.95		3396.06	807.95	1960.05	757.57
WBGene00000657	0	36	13	19	9	0	69		0	31.1468	17.4966	21.7817	10.3595	0	40.1418		17.6063	13.0483	16.8338	20.8393
WBGene00000658	29	99	23	36	21	19	11		20.0928	85.6537	30.9556	41.2706	24.1722	25.5399	6.39941		44.4932	28.7704	18.7038	10.6779
WBGene00000659	0	0	2	6	6	0	7		0	0	2.69179	6.87843	6.90635	0	4.07235		2.39256	3.24865	3.65957	3.47163
WBGene00000660	0	0	1	0	0	0	0		0	0	1.3459	0	0	0	0		0.336474	0.672948	0	0
WBGene00000661	0	4	2	0	0	0	2		0	3.46075	2.69179	0	0	0	1.16353		1.53814	1.80362	0.387843	0.671764
WBGene00000662	0	0	0	0	7	0	0		0	0	0	0	8.05741	0	0		0	0	2.6858	4.65195
WBGene00000663	0	4	3	0	0	0	0		0	3.46075	4.03769	0	0	0	0		1.87461	2.17739	0	0
WBGene00000664	243	298	219	223	3068	1257	2292		168.364	257.826	294.751	255.648	3531.45	1689.67	1333.4		244.147	53.6136	2184.84	1179.72
WBGene00000665	93628	105478	63030	76769	41667	32117	36868		64870.7	91258.3	84831.8	88008.3	47961.2	43171.8	21448.5		82242.3	11874.5	37527.2	14128.9
WBGene00000666	4672	4024	3311	3548	1379	4117	1088		3237.02	3481.52	4456.26	4067.44	1587.31	5534.09	632.96		3810.56	553.815	2584.79	2598.36
WBGene00000667	441	309	400	391	262	324	191		305.55	267.343	538.358	448.244	301.577	435.522	111.117		389.874	125.935	282.739	163.021
WBGene00000668	8332	4809	5066	4980	1912	3640	4309		5772.88	4160.69	6818.31	5709.1	2200.82	4892.91	2506.82		5615.24	1094.95	3200.18	1473.9
WBGene00000669	2711	3168	3710	3455	2359	3062	1641		1878.33	2740.92	4993.27	3960.83	2715.35	4115.96	954.676		3393.34	1366.59	2595.33	1584.05
WBGene00000670	0	0	3	0	0	1	0		0	0	4.03769	0	0	1.3442	0		1.00942	2.01884	0.448068	0.776077
WBGene00000671	21	8	9	1	14	0	11		14.55	6.92151	12.1131	1.1464	16.1148	0	6.39941		8.68274	5.94671	7.50474	8.11407
WBGene00000672	682	1940	1442	1704	1291	1333	341		472.528	1678.47	1940.78	1953.47	1486.02	1791.83	198.382		1511.31	704.028	1158.74	845.634
WBGene00000673	50244	33602	24411	26603	8226	9590	20210		34811.9	29072.1	32854.7	30497.8	9468.61	12890.9	11757.5		31809.1	2537.76	11372.3	1743.36
WBGene00000674	2	25	4	15	2	0	9		1.38571	21.6297	5.38358	17.1961	2.30212	0	5.23588		11.3988	9.56948	2.51267	2.62428
WBGene00000675	304	597	498	520	389	474	580		210.628	516.517	670.256	596.13	447.762	637.153	337.423		498.383	201.847	474.113	151.592
WBGene00000676	0	0	0	0	0	0	0		0	0	0	0	0	0	0		0	0	0	0
WBGene00000677	5673	5289	5859	5888	3388	4180	6111		3930.57	4575.98	7885.61	6750.03	3899.79	5618.78	3555.16		5785.55	1847.92	4357.91	1105.46
WBGene00000678	430	864	485	550	485	580	138		297.928	747.523	652.76	630.523	558.264	779.639	80.2835		582.183	196.177	472.729	357.438
WBGene00000679	34	42	40	59	14	42	15		23.5571	36.3379	53.8358	67.6379	16.1148	56.4566	8.72647		45.3422	19.3641	27.0993	25.6912
WBGene00000680	0	0	3	0	0	3	0		0	0	4.03769	0	0	4.03261	0		1.00942	2.01884	1.3442	2.32823
WBGene00000681	9019	8557	6693	9048	6172	6296	5277		6248.87	7403.42	9008.08	10372.7	7104.34	8463.11	3069.97		8258.26	1807.52	6212.47	2805.01
WBGene00000682	2	1	5	0	2	1	13		1.38571	0.865188	6.72948	0	2.30212	1.3442	7.56294		2.2451	3.04373	3.73642	3.3483
WBGene00000683	606	1079	769	904	947	681	307		419.871	933.538	1034.99	1036.35	1090.05	915.404	178.602		856.188	294.836	728.019	483.757
WBGene00000684	106	309	229	205	44	77	102		73.4428	267.343	308.21	235.013	50.6466	103.504	59.34		221.002	102.831	71.1635	28.3428
WBGene00000685	2132	2887	2129	2199	2131	1060	1598		1477.17	2497.8	2865.41	2520.94	2452.91	1424.86	929.66		2340.33	599.493	1602.47	777.001
WBGene00000687	54	185	122	120	1204	487	229		37.4142	160.06	164.199	137.569	1385.87	654.628	133.224		124.81	59.4275	724.576	629.248
WBGene00000688	0	8	12	13	4	2	12		0	6.92151	16.1508	14.9033	4.60424	2.68841	6.98118		9.49388	7.53495	4.75794	2.15051
WBGene00000689	219	311	120	212	224	96	63		151.736	269.074	161.508	243.038	257.837	129.044	36.6512		206.339	58.5202	141.177	111.091
WBGene00000690	22	17	10	13	8	0	5		15.2428	14.7082	13.459	14.9033	9.20847	0	2.90882		14.5783	0.778246	4.0391	4.70714
WBGene00000691	8491	7530	7467	7489	3944	6166	3290		5883.04	6514.87	10049.8	8585.42	4539.78	8288.37	1914.01		7758.29	1914.67	4914.05	3203.62
WBGene00000692	7817	6684	5015	5650	2568	11100	2957		5416.06	5782.92	6749.67	6477.19	2955.92	14920.7	1720.28		6106.46	614.408	6532.29	7290.78
WBGene00000693	0	0	0	0	2	0	0		0	0	0	0	2.30212	0	0		0	0	0.767373	1.32913
WBGene00000694	0	6	16	12	23	12	11		0	5.19113	21.5343	13.7569	26.4744	16.1305	6.39941		10.1206	9.49073	16.3347	10.039
WBGene00000695	0	0	0	3	0	0	0		0	0	0	3.43921	0	0	0		0.859804	1.71961	0	0
WBGene00000696	0	0	0	1	5	0	0		0	0	0	1.1464	5.75529	0	0		0.286601	0.573202	1.91843	3.32282
WBGene00000697	142	262	241	250	280	216	55		98.3856	226.679	324.361	286.601	322.296	290.348	31.9971		234.007	98.956	214.881	159.185
WBGene00000698	294	222	206	251	194	203	60		203.7	192.072	277.255	287.748	223.305	272.874	34.9059		240.193	49.2694	177.028	125.552
WBGene00000699	29785	43099	47530	47332	27309	34111	13274		20636.7	37288.8	63970.4	54261.6	31434.3	45852.2	7722.34		44039.4	19104.9	28336.3	19252.8
WBGene00000700	5	4	3	2	74	28	9		3.46428	3.46075	4.03769	2.29281	85.1784	37.6377	5.23588		3.31388	0.732729	42.684	40.2094
WBGene00000701	2	8	3	4	158	25	13		1.38571	6.92151	4.03769	4.58562	181.867	33.6051	7.56294		4.23263	2.27285	74.3451	94.0229
WBGene00000702	1926	1891	1075	1166	544	365	318		1334.44	1636.07	1446.84	1336.71	626.176	490.635	185.001		1438.51	141.767	433.937	225.986
WBGene00000703	33	0	2	0	10	1	2		22.8643	0	2.69179	0	11.5106	1.3442	1.16353		6.38901	11.0566	4.67277	5.92241
WBGene00000704	4308	6480	6832	7504	5437	6185	1315		2984.82	5606.42	9195.16	8602.62	6258.31	8313.91	765.02		6597.26	2875.3	5112.41	3902.72
WBGene00000705	1657	2420	1443	1857	264	363	432		1148.06	2093.76	1942.13	2128.87	303.88	487.946	251.322		1828.21	460.612	347.716	124.254
WBGene00000706	0	4	4	1	2	5	1		0	3.46075	5.38358	1.1464	2.30212	6.72102	0.581765		2.49769	2.4028	3.20164	3.16694
WBGene00000707	400	347	318	328	386	616	20		277.142	300.22	427.995	376.021	444.309	828.03	11.6353		345.345	69.4258	427.991	408.442
WBGene00000708	0	0	0	0	0	0	0		0	0	0	0	0	0	0		0	0	0	0
WBGene00000709	0	0	0	0	0	0	0		0	0	0	0	0	0	0		0	0	0	0
WBGene00000710	0	0	0	1	0	0	0		0	0	0	1.1464	0	0	0		0.286601	0.573202	0	0
WBGene00000711	0	1	2	1	0	0	0		0	0.865188	2.69179	1.1464	0	0	0		1.17585	1.12221	0	0
WBGene00000712	36	17	11	11	23	12	14		24.9428	14.7082	14.8049	12.6105	26.4744	16.1305	8.1447		16.7666	5.54405	16.9165	9.19007
WBGene00000713	40	42	64	74	32	131	50		27.7142	36.3379	86.1374	84.8339	36.8339	176.091	29.0882		58.7559	31.0696	80.671	82.7267
WBGene00000714	698	915	584	758	386	597	310		483.614	791.647	786.003	868.975	444.309	802.49	180.347		732.56	170.226	475.715	312.258
WBGene00000715	3286	1957	2118	2314	2115	3891	1545		2276.73	1693.17	2850.61	2652.78	2434.49	5230.3	898.826		2368.32	509.16	2854.54	2196.08
WBGene00000716	89	87	68	71	48	144	22		61.6642	75.2714	91.5209	81.3947	55.2508	193.566	12.7988		77.4628	12.4832	87.2051	94.5249
WBGene00000717	7538	11320	12028	11774	4942	9106	2819		5222.75	9793.93	16188.4	13497.8	5688.53	12240.3	1639.99		11175.7	4756.27	6522.95	5349.2
WBGene00000718	1020	2564	2840	2885	1371	2338	443		706.713	2218.34	3822.34	3307.38	1578.1	3142.75	257.722		2513.69	1377.79	1659.52	1444.24
WBGene00000719	4399	2530	2097	2272	4508	3655	749		3047.87	2188.93	2822.34	2604.63	5188.97	4913.07	435.742		2665.94	365.895	3512.59	2668.2
WBGene00000720	47305	19721	16301	16783	5109	11514	19293		32775.6	17062.4	21939.5	19240.1	5880.76	15477.2	11224		22754.4	6972.26	10860.6	4808.51
WBGene00000721	0	0	0	0	0	0	0		0	0	0	0	0	0	0		0	0	0	0
WBGene00000722	12750	17161	14442	17142	6214	13090	8759		8833.92	14847.5	19437.4	19651.7	7152.68	17595.6	5095.68		15692.6	5081.13	9948	6702.44
WBGene00000723	1476	1972	1454	1720	1238	1575	597		1022.66	1706.15	1956.93	1971.82	1425.01	2117.12	347.313		1664.39	444.844	1296.48	891.878
WBGene00000724	0	0	7	4	10	6	0		0	0	9.42127	4.58562	11.5106	8.06523	0		3.50172	4.49963	6.52527	5.90779
WBGene00000725	21	1	0	3	14	0	10		14.55	0.865188	0	3.43921	16.1148	0	5.81765		4.7136	6.7183	7.31082	8.16052
WBGene00000726	1945	1507	1016	1159	426	168	856		1347.61	1303.84	1367.43	1328.68	490.351	225.826	497.99		1336.89	27.1248	404.723	154.976
WBGene00000727	2297	3052	2423	3110	2550	4348	1104		1591.49	2640.56	3261.11	3565.32	2935.2	5844.6	642.268		2764.62	871.635	3140.69	2607.25
WBGene00000728	3050	4520	3255	3972	3113	4136	730		2113.21	3910.65	4380.89	4553.52	3583.25	5559.63	424.688		3739.57	1117.75	3189.19	2590.05
WBGene00000729	5179	9162	6463	7355	2583	5237	933		3588.3	7926.86	8698.53	8431.81	2973.19	7039.6	542.786		7161.37	2403.44	3518.52	3282.56
WBGene00000730	7038	13051	11368	13557	6910	8479	2198		4876.32	11291.6	15300.1	15541.8	7953.82	11397.5	1278.72		11752.5	4981.26	6876.68	5144.67
WBGene00000731	3245	6762	4603	5670	3996	7996	1682		2248.32	5850.4	6195.16	6500.11	4599.63	10748.3	978.528		5198.5	1984.61	5442.14	4939.06
WBGene00000732	3592	3789	4069	4471	4026	4029	1387		2488.74	3278.2	5476.45	5125.58	4634.16	5415.8	806.908		4092.24	1439.64	3618.96	2466.47
WBGene00000733	10722	10341	11603	11524	4854	7651	6816		7428.8	8946.91	15616.4	13211.2	5587.24	10284.5	3965.31		11300.8	3777.45	6612.35	3281.95
WBGene00000734	11277	10157	8379	9159	4740	7660	1133		7813.34	8787.72	11277.3	10499.9	5456.02	10296.6	659.139		9594.56	1578.49	5470.59	4818.75
WBGene00000735	3911	4029	3457	3648	2633	2925	437		2709.76	3485.84	4652.76	4182.08	3030.74	3931.8	254.231		3757.61	847.216	2405.59	1916.83
WBGene00000736	0	0	6	6	3	13	0		0	0	8.07538	6.87843	3.45318	17.4747	0		3.73845	4.34436	6.97595	9.25464
WBGene00000737	0	1	0	0	0	10	4		0	0.865188	0	0	0	13.442	2.32706		0.216297	0.432594	5.25637	7.18386
WBGene00000738	0	13	0	0	7	0	0		0	11.2474	0	0	8.05741	0	0		2.81186	5.62372	2.6858	4.65195
WBGene00000739	17982	17141	20077	20996	3610	5145	5510		12458.9	14830.2	27021.6	24069.9	4155.32	6915.93	3205.52		19595.2	7042.85	4758.93	1927.44
WBGene00000740	10682	12273	12377	12561	4149	4985	4575		7401.09	10618.5	16658.2	14400	4775.74	6700.86	2661.57		12269.4	4091.73	4712.73	2020.38
WBGene00000741	2564	2889	3010	3189	835	1046	828		1776.48	2499.53	4051.15	3655.88	961.134	1406.04	481.701		2995.76	1046.02	949.625	462.276
WBGene00000742	596	597	460	565	445	556	615		412.942	516.517	619.112	647.719	512.221	747.378	357.785		549.073	106.814	539.128	196.185
WBGene00000743	2466	2618	2591	2676	741	1230	667		1708.58	2265.06	3487.22	3067.78	852.935	1653.37	388.037		2632.16	797.63	964.781	640.039
WBGene00000744	0	0	0	0	3	3	0		0	0	0	0	3.45318	4.03261	0		0	0	2.49526	2.1803
WBGene00000745	986	1736	1007	1247	300	669	381		683.156	1501.97	1355.32	1429.57	345.318	899.273	221.652		1242.5	377.673	488.748	360.862
WBGene00000746	634	627	344	401	239	213	543		439.271	542.473	462.988	459.708	275.103	286.316	315.898		476.11	45.4694	292.439	21.0756
WBGene00000747	651	1481	1011	1130	5688	2964	1929		451.049	1281.34	1360.7	1295.44	6547.22	3984.22	1122.22		1097.13	432.107	3884.56	2713.87
WBGene00000748	0	0	0	0	17	0	15		0	0	0	0	19.568	0	8.72647		0	0	9.43149	9.80303
WBGene00000749	24217	58391	56693	61907	25090	44053	14160		16778.9	50519.2	76302.9	70970.5	28880.1	59216.3	8237.79		53642.9	26971.8	32111.4	25642.4
WBGene00000750	87	28	13	18	22	0	21		60.2785	24.2253	17.4966	20.6353	25.3233	0	12.2171		30.6589	19.9368	12.5135	12.6642
WBGene00000751	57	18	12	16	0	20	14		39.4928	15.5734	16.1508	18.3425	0	26.8841	8.1447		22.3899	11.4642	11.6763	13.7856
WBGene00000752	2	1	7	10	2	0	3		1.38571	0.865188	9.42127	11.464	2.30212	0	1.74529		5.78406	5.4477	1.34914	1.2011
WBGene00000753	914	1195	816	842	528	675	164		633.271	1033.9	1098.25	965.273	607.759	907.338	95.4094		932.674	206.856	536.836	410.585
WBGene00000754	1	11	1	9	7	0	0		0.692856	9.51707	1.3459	10.3176	8.05741	0	0		5.46837	5.15454	2.6858	4.65195
WBGene00000755	469	456	338	416	851	311	507		324.95	394.526	454.913	476.904	979.551	418.048	294.955		412.823	68.153	564.184	364.945
WBGene00000756	0	0	0	0	0	0	1		0	0	0	0	0	0	0.581765		0	0	0.193922	0.335882
WBGene00000757	431	275	199	185	142	192	229		298.621	237.927	267.833	212.085	163.45	258.087	133.224		254.117	37.4057	184.921	65.1417
WBGene00000758	0	0	0	0	0	0	0		0	0	0	0	0	0	0		0	0	0	0
WBGene00000759	39	51	52	57	71	62	12		27.0214	44.1246	69.9866	65.3451	81.7252	83.3407	6.98118		51.6194	19.8912	57.349	43.6273
WBGene00000760	77	27	21	40	10	22	0		53.3499	23.3601	28.2638	45.8562	11.5106	29.5725	0		37.7075	14.2141	13.6944	14.9067
WBGene00000761	1308	584	364	523	479	289	1105		906.256	505.27	489.906	599.57	551.357	388.475	642.85		625.25	193.509	527.561	128.846
WBGene00000762	469	228	147	195	245	212	482		324.95	197.263	197.847	223.549	282.009	284.971	280.411		235.902	60.6169	282.464	2.31415
WBGene00000763	497	381	280	329	572	673	666		344.35	329.637	376.851	377.167	658.406	904.65	387.455		357.001	23.8716	650.17	258.696
WBGene00000764	95	86	48	45	41	25	116		65.8213	74.4062	64.603	51.5882	47.1934	33.6051	67.4847		64.1047	9.41592	49.4277	17.0499
WBGene00000765	761	376	227	228	158	338	620		527.264	325.311	305.518	261.38	181.867	454.341	360.694		354.868	117.996	332.301	138.438
WBGene00000766	574	399	358	356	320	144	838		397.699	345.21	481.831	408.12	368.339	193.566	487.519		408.215	56.2716	349.808	147.85
WBGene00000767	1827	800	440	497	471	250	1844		1265.85	692.151	592.194	569.763	542.149	336.051	1072.77		779.989	328.246	650.325	380.088
WBGene00000768	893	859	687	857	551	696	1002		618.721	743.197	924.631	982.469	634.233	935.567	582.928		817.254	167.059	717.576	190.52
WBGene00000770	13	20	14	63	5	0	5		9.00713	17.3038	18.8425	72.2235	5.75529	0	2.90882		29.3442	28.9107	2.88804	2.8777
WBGene00000771	0	0	0	0	0	0	0		0	0	0	0	0	0	0		0	0	0	0
WBGene00000772	150	73	91	87	26	11	68		103.928	63.1588	122.477	99.7372	29.9275	14.7863	39.56		97.3252	24.8285	28.0913	12.4885
WBGene00000773	1828	1559	946	1328	866	739	1726		1266.54	1348.83	1273.22	1522.43	996.817	993.367	1004.13		1352.75	119.111	998.103	5.49329
WBGene00000774	4	12	6	6	4	6	13		2.77142	10.3823	8.07538	6.87843	4.60424	8.06523	7.56294		7.02687	3.18794	6.74413	1.87015
WBGene00000775	509	286	137	178	146	79	410		352.664	247.444	184.388	204.06	168.055	106.192	238.523		247.139	75.1201	170.923	66.2123
WBGene00000776	6516	10849	6763	8245	3640	6753	6268		4514.65	9386.43	9102.3	9452.11	4189.85	9077.42	3646.5		8113.87	2404.28	5637.92	2991.05
WBGene00000777	1171	858	427	578	1497	1261	2246		811.335	742.332	574.698	662.622	1723.14	1695.04	1306.64		697.746	102.086	1574.94	232.776
WBGene00000778	168	159	117	160	397	296	291		116.4	137.565	157.47	183.425	456.97	397.885	169.293		148.715	28.5774	341.383	151.934
WBGene00000779	76784	82879	55051	63975	39827	85601	72277		53200.3	71706	74092.9	73341.2	45843.2	115065	42048.2		68085.1	9973.13	67652.2	41104.7
WBGene00000780	231	166	129	150	515	1160	556		160.05	143.621	173.621	171.961	592.795	1559.28	323.461		162.313	13.8497	825.178	649.855
WBGene00000781	10526	10339	8457	9739	3561	5067	7154		7293	8945.18	11382.2	11164.8	4098.92	6811.09	4161.94		9696.32	1944.14	5023.98	1548
WBGene00000782	0	0	16	11	0	4	0		0	0	21.5343	12.6105	0	5.37682	0		8.5362	10.5085	1.79227	3.10431
WBGene00000783	3471	1943	1291	1630	363	800	972		2404.9	1681.06	1737.55	1868.64	417.834	1075.36	565.475		1923.04	330.712	686.224	344.995
WBGene00000784	14514	13394	10852	12593	5522	11358	11629		10056.1	11588.3	14605.7	14436.7	6356.15	15267.5	6765.34		12671.7	2226.38	9462.99	5031
WBGene00000785	143927	215632	220494	252455	45520	121370	87723		99720.7	186562	296762	289416	52396.2	163146	51034.1		218115	93598.3	88858.8	64338.3
WBGene00000786	63653	64235	44672	53046	13584	14516	24894		44102.4	55575.4	60123.9	60812.2	15636	19512.5	14482.4		55153.5	7725.08	16543.6	2634.99
WBGene00000787	558	385	273	306	309	362	888		386.614	333.098	367.43	350.8	355.677	486.602	516.607		359.485	22.8824	452.962	85.5765
WBGene00000788	19291	19493	14463	16369	4462	4949	8391		13365.9	16865.1	19465.7	18765.5	5136.02	6652.47	4881.59		17115.6	2730.58	5556.69	957.46
WBGene00000789	21723	7926	5601	6288	3277	1232	10391		15050.9	6857.48	7538.36	7208.59	3772.02	1656.06	6045.12		9163.84	3934.55	3824.4	2195
WBGene00000792	90	127	137	188	689	152	756		62.3571	109.879	184.388	215.524	793.08	204.319	439.814		143.037	69.6969	479.071	296.337
WBGene00000793	1511	1467	1218	1294	931	1203	1355		1046.91	1269.23	1639.3	1483.45	1071.64	1617.08	788.291		1359.72	257.886	1159	421.244
WBGene00000794	287	184	110	106	180	240	428		198.85	159.195	148.049	121.519	207.191	322.609	248.995		156.903	32.1207	259.598	58.4353
WBGene00000795	156	96	56	56	100	88	349		108.086	83.0581	75.3702	64.1987	115.106	118.29	203.036		82.6781	18.6242	145.477	49.8726
WBGene00000796	838	204	145	154	222	90	600		580.613	176.498	195.155	176.546	255.535	120.978	349.059		282.203	199.134	241.857	114.654
WBGene00000797	38	14	12	6	39	49	12		26.3285	12.1126	16.1508	6.87843	44.8913	65.866	6.98118		15.3676	8.2344	39.2462	29.8456
WBGene00000798	33	21	12	18	24	28	43		22.8643	18.169	16.1508	20.6353	27.6254	37.6377	25.0159		19.4548	2.9205	30.093	6.66293
WBGene00000799	149	65	65	85	47	11	211		103.236	56.2372	87.4832	97.4444	54.0998	14.7863	122.752		86.1001	20.9445	63.8795	54.6434
WBGene00000800	2637	3972	3284	3473	2898	1574	4202		1827.06	3436.53	4419.92	3981.46	3335.77	2115.78	2444.57		3416.24	1133.25	2632.04	631.23
WBGene00000801	67	55	38	54	44	26	123		46.4214	47.5854	51.1441	61.9059	50.6466	34.9493	71.557		51.7642	7.05328	52.3843	18.3656
WBGene00000802	32199	20867	13154	15138	11810	14193	30279		22309.3	18053.9	17703.9	17354.3	13594	19078.3	17615.3		18855.3	2320.27	16762.5	2839.85
WBGene00000803	32	115	172	186	74	34	270		22.1714	99.4967	231.494	213.231	85.1784	45.703	157.076		141.598	98.7385	95.9859	56.4678
WBGene00000804	53	88	59	84	28	48	58		36.7214	76.1366	79.4079	96.298	32.2296	64.5218	33.7423		72.141	25.2117	43.4979	18.2229
WBGene00000812	178	300	146	153	245	162	360		123.328	259.557	196.501	175.4	282.009	217.761	209.435		188.696	56.3674	236.402	39.716
WBGene00000813	656	691	292	351	340	237	1088		454.514	597.845	393.002	402.388	391.36	318.577	632.96		461.937	94.5592	447.632	164.573
WBGene00000814	1112	275	265	287	238	231	971		770.456	237.927	356.662	329.018	273.952	310.511	564.893		423.516	236.791	383.119	158.479
WBGene00000815	530	291	145	188	203	190	641		367.214	251.77	195.155	215.524	233.665	255.399	372.911		257.416	76.8522	287.325	74.9121
WBGene00000816	312	146	118	151	245	116	662		216.171	126.318	158.816	173.107	282.009	155.928	385.128		168.603	37.2687	274.355	114.792
WBGene00000817	356	320	121	172	293	165	418		246.657	276.86	162.853	197.182	337.26	221.794	243.178		220.888	50.7508	267.411	61.4292
WBGene00000818	519	172	139	162	276	221	664		359.592	148.812	187.08	185.718	317.692	297.069	386.292		220.3	94.5381	333.684	46.7116
WBGene00000819	0	0	3	0	0	0	0		0	0	4.03769	0	0	0	0		1.00942	2.01884	0	0
WBGene00000820	206	54	119	108	111	142	102		142.728	46.7202	160.162	123.812	127.768	190.877	59.34		118.355	50.0106	125.995	65.7865
WBGene00000821	0	4	0	4	0	0	0		0	3.46075	0	4.58562	0	0	0		2.01159	2.36775	0	0
WBGene00000822	5664	3804	2614	2844	2755	3577	9891		3924.34	3291.18	3518.17	3260.37	3171.17	4808.22	5754.23		3498.52	306.274	4577.87	1306.85
WBGene00000829	0	0	0	0	0	0	0		0	0	0	0	0	0	0		0	0	0	0
WBGene00000830	25	38	39	36	2	11	33		17.3214	32.8772	52.4899	41.2706	2.30212	14.7863	19.1982		35.9898	14.8137	12.0955	8.76354
WBGene00000831	1450	1047	786	886	354	450	660		1004.64	905.852	1057.87	1015.71	407.475	604.892	383.965		996.021	64.3386	465.444	121.337
WBGene00000832	1022	946	676	916	1540	1007	1936		708.099	818.468	909.826	1050.11	1772.63	1353.61	1126.3		871.625	144.777	1417.51	327.871
WBGene00000833	18018	23836	16112	19852	10222	13483	22653		12483.9	20622.6	21685.1	22758.4	11766.1	18123.9	13178.7		19387.5	4684.28	14356.3	3338.46
WBGene00000834	993	510	385	414	999	233	1814		688.006	441.246	518.17	474.612	1149.91	313.2	1055.32		530.508	109.621	839.476	458.216
WBGene00000835	1806	1638	694	852	378	729	669		1251.3	1417.18	934.052	976.737	435.1	979.925	389.201		1144.82	229.632	601.409	328.607
WBGene00000836	1230	1081	710	686	695	450	1239		852.213	935.269	955.586	786.434	799.986	604.892	720.806		882.375	78.043	708.561	98.1216
WBGene00000837	1172	2065	1530	1988	1407	588	2022		812.027	1786.61	2059.22	2279.05	1619.54	790.392	1176.33		1734.23	646.955	1195.42	414.903
WBGene00000838	186	567	299	381	337	272	647		128.871	490.562	402.423	436.78	387.907	365.624	376.402		364.659	161.323	376.644	11.1435
WBGene00000839	601	266	101	207	182	178	850		416.407	230.14	135.936	237.306	209.493	239.268	494.5		254.947	117.132	314.42	156.662
WBGene00000840	810	432	246	276	547	134	801		561.213	373.761	331.09	316.408	629.629	180.123	465.993		395.618	113.045	425.249	227.506
WBGene00000841	165	69	31	13	8	22	116		114.321	59.698	41.7228	14.9033	9.20847	29.5725	67.4847		57.6613	42.019	35.4219	29.5752
WBGene00000843	484	309	162	181	423	403	728		335.342	267.343	218.035	207.499	486.898	541.715	423.525		257.055	58.3469	484.046	59.1466
WBGene00000845	3282	1492	1001	1224	469	391	2169		2273.95	1290.86	1347.24	1403.2	539.847	525.584	1261.85		1578.81	465.69	775.759	421.025
WBGene00000846	316	596	243	327	385	215	580		218.943	515.652	327.053	374.874	443.158	289.004	337.423		359.13	123.056	356.528	78.8326
WBGene00000851	0	0	0	3	2	0	0		0	0	0	3.43921	2.30212	0	0		0.859804	1.71961	0.767373	1.32913
WBGene00000853	53	139	51	85	75	67	58		36.7214	120.261	68.6407	97.4444	86.3294	90.0617	33.7423		80.7669	36.1708	70.0445	31.4939
WBGene00000854	1316	475	404	432	818	71	1705		911.799	410.964	543.742	495.247	941.566	95.4385	991.909		590.438	221.153	676.304	503.674
WBGene00000857	671	265	202	129	4312	1919	5634		464.906	229.275	271.871	147.886	4963.37	2579.53	3277.66		278.485	134.505	3606.85	1225.54
WBGene00000858	211	83	31	46	18	39	150		146.193	71.8106	41.7228	52.7346	20.7191	52.424	87.2647		78.1152	47.0562	53.4692	33.2851
WBGene00000859	0	0	0	0	0	0	0		0	0	0	0	0	0	0		0	0	0	0
WBGene00000860	0	1	0	0	0	0	0		0	0.865188	0	0	0	0	0		0.216297	0.432594	0	0
WBGene00000861	0	0	0	0	0	0	0		0	0	0	0	0	0	0		0	0	0	0
WBGene00000862	120	178	47	46	69	76	107		83.1427	154.004	63.2571	52.7346	79.4231	102.16	62.2488		88.2845	45.5909	81.2771	20.0199
WBGene00000863	96	237	144	126	241	46	532		66.5142	205.05	193.809	144.447	277.405	61.8334	309.499		152.455	63.0511	216.246	134.684
WBGene00000864	7	2	1	0	0	0	1		4.84999	1.73038	1.3459	0	0	0	0.581765		1.98157	2.05115	0.193922	0.335882
WBGene00000865	273	185	116	167	121	114	155		189.15	160.06	156.124	191.45	139.278	153.239	90.1735		174.196	18.6881	127.564	33.1247
WBGene00000866	24	32	5	5	1	0	7		16.6285	27.686	6.72948	5.73202	1.15106	0	4.07235		14.194	10.2516	1.74114	2.09932
WBGene00000867	19	54	3	11	8	0	3		13.1643	46.7202	4.03769	12.6105	9.20847	0	1.74529		19.1331	18.8599	3.65125	4.89117
WBGene00000868	243	284	295	329	194	135	315		168.364	245.714	397.039	377.167	223.305	181.468	183.256		297.071	108.953	196.01	23.6557
WBGene00000869	3284	3686	2026	2397	1811	2618	3813		2275.34	3189.08	2726.79	2747.93	2084.57	3519.13	2218.27		2734.79	373.146	2607.32	792.473
WBGene00000870	232	311	273	338	162	74	120		160.743	269.074	367.43	387.485	186.472	99.4712	69.8118		296.183	104.069	118.585	60.6331
WBGene00000871	30	41	40	42	66	11	37		20.7857	35.4727	53.8358	48.149	75.9699	14.7863	21.5253		39.5608	14.6828	37.4271	33.5486
WBGene00000872	172	183	200	186	1407	565	2376		119.171	158.329	269.179	213.231	1619.54	759.476	1382.27		189.978	65.3931	1253.76	444.2
WBGene00000874	1206	896	636	642	878	503	1450		835.585	775.209	855.99	735.992	1010.63	676.135	843.559		800.694	55.1085	843.441	167.247
WBGene00000875	228	348	352	350	233	259	388		157.971	301.086	473.755	401.242	268.197	348.149	225.725		333.513	136.774	280.69	62.1611
WBGene00000876	736	132	127	141	439	54	870		509.942	114.205	170.929	161.643	505.315	72.5871	506.135		239.18	182.21	361.346	250.073
WBGene00000877	1300	1217	556	669	467	1010	1648		900.713	1052.93	748.318	766.945	537.544	1357.65	958.748		867.228	141.191	951.313	410.102
WBGene00000878	35	4	11	17	10	15	40		24.25	3.46075	14.8049	19.4889	11.5106	20.1631	23.2706		15.5011	8.90505	18.3147	6.09398
WBGene00000879	1739	1613	915	1118	755	1901	2546		1204.88	1395.55	1231.49	1281.68	869.049	2555.33	1481.17		1278.4	84.3413	1635.19	853.627
WBGene00000880	156	94	69	76	120	41	311		108.086	81.3277	92.8668	87.1268	138.127	55.1124	180.929		92.3517	11.4985	124.723	63.9703
WBGene00000881	4944	4282	2653	3091	2263	5137	6219		3425.48	3704.74	3570.66	3543.54	2604.85	6905.18	3617.99		3561.1	114.636	4376.01	2248.15
WBGene00000882	1415	1132	540	729	656	2074	1625		980.391	979.393	726.784	835.729	755.095	2787.88	945.367		880.574	123.006	1496.11	1122.74
WBGene00000883	5504	5013	2585	3218	3024	5464	8969		3813.48	4337.19	3479.14	3689.13	3480.8	7344.74	5217.85		3829.74	365.358	5347.79	1935.24
WBGene00000884	2240	1330	798	1003	1771	513	3185		1552	1150.7	1074.03	1149.84	2038.53	689.577	1852.92		1231.64	216.574	1527.01	731.149
WBGene00000885	63	28	21	13	41	53	87		43.6499	24.2253	28.2638	14.9033	47.1934	71.2429	50.6135		27.7606	11.9796	56.3499	13.0105
WBGene00000886	45	13	6	11	24	9	71		31.1785	11.2474	8.07538	12.6105	27.6254	12.0978	41.3053		15.778	10.4414	27.0095	14.6135
WBGene00000887	140	94	43	71	48	139	173		96.9999	81.3277	57.8735	81.3947	55.2508	186.844	100.645		79.399	16.1332	114.247	66.8429
WBGene00000888	87	83	32	49	43	62	103		60.2785	71.8106	43.0687	56.1738	49.4955	83.3407	59.9218		57.8329	11.8616	64.2527	17.3332
WBGene00000889	435	367	203	205	267	488	651		301.392	317.524	273.217	235.013	307.333	655.972	378.729		281.787	36.1606	447.344	184.17
WBGene00000890	262	223	78	113	141	50	324		181.528	192.937	104.98	129.544	162.299	67.2102	188.492		152.247	41.8835	139.334	63.819
WBGene00000891	696	397	126	218	295	147	969		482.228	343.48	169.583	249.916	339.562	197.598	563.73		311.302	134.293	366.963	184.597
WBGene00000892	94	33	24	29	23	36	110		65.1285	28.5512	32.3015	33.2457	26.4744	48.3914	63.9941		39.8067	17.0025	46.2866	18.8482
WBGene00000893	1264	1737	1194	1550	3167	193	1999		875.77	1502.83	1607	1776.93	3645.4	259.432	1162.95		1440.63	393.154	1689.26	1753.27
WBGene00000894	2806	3951	3134	3491	3080	1022	2257		1944.15	3418.36	4218.04	4002.1	3545.26	1373.78	1313.04		3395.66	1024.93	2077.36	1271.6
WBGene00000895	834	305	238	255	296	98	487		577.842	263.882	320.323	292.333	340.713	131.732	283.319		363.595	144.678	251.922	107.971
WBGene00000896	912	610	310	369	550	824	1354		631.885	527.765	417.228	423.023	633.082	1107.62	787.709		499.975	101.556	842.805	242.021
WBGene00000897	350	565	442	588	550	509	830		242.5	488.831	594.886	674.086	633.082	684.2	482.865		500.076	187.741	600.049	104.654
WBGene00000898	90	319	281	301	126	108	521		62.3571	275.995	378.197	345.068	145.033	145.174	303.099		265.404	141.902	197.769	91.2188
WBGene00000899	703	598	493	497	763	372	1021		487.078	517.383	663.527	569.763	878.258	500.044	593.982		559.438	77.3428	657.428	196.928
WBGene00000900	1061	732	589	696	620	575	1346		735.12	633.318	792.733	797.898	713.656	772.918	783.055		739.767	76.4582	756.543	37.4852
WBGene00000901	644	754	556	674	1426	977	1980		446.199	652.352	748.318	772.677	1641.41	1313.29	1151.89		654.887	148.505	1368.86	249.445
WBGene00000902	515	445	364	410	382	192	390		356.821	385.009	489.906	470.026	439.704	258.087	226.888		425.44	64.5163	308.227	114.927
WBGene00000903	3009	3587	2632	3033	2579	2354	1262		2084.8	3103.43	3542.4	3477.05	2968.58	3164.26	734.187		3051.92	673.119	2289.01	1350.06
WBGene00000904	6	7	18	15	22	32	31		4.15714	6.05632	24.2261	17.1961	25.3233	43.0146	18.0347		12.9089	9.48702	28.7909	12.8459
WBGene00000905	840	1291	947	1002	281	406	723		581.999	1116.96	1274.56	1148.7	323.448	545.747	420.616		1030.55	306.684	429.937	111.443
WBGene00000906	28	31	26	19	36	2	108		19.4	26.8208	34.9933	21.7817	41.4381	2.68841	62.8306		25.749	6.89579	35.6524	30.4857
WBGene00000907	67	27	9	14	34	0	63		46.4214	23.3601	12.1131	16.0497	39.136	0	36.6512		24.486	15.3481	25.2624	21.9131
WBGene00000908	2221	1905	1990	2107	1500	664	3293		1538.83	1648.18	2678.33	2415.47	1726.59	892.552	1915.75		2070.21	562.58	1511.63	544.416
WBGene00000910	461	201	86	114	429	173	773		319.407	173.903	115.747	130.69	493.804	232.547	449.704		184.937	92.9764	392.019	139.855
WBGene00000911	1007	542	506	497	382	180	1027		697.706	468.932	681.023	569.763	439.704	241.957	597.472		604.356	106.659	426.378	178.132
WBGene00000912	2598	3608	2551	3202	3496	1972	6092		1800.04	3121.6	3433.38	3670.79	4024.1	2650.77	3544.11		3006.45	835.124	3406.33	696.955
WBGene00000913	265	375	210	307	355	123	589		183.607	324.446	282.638	351.946	408.626	165.337	342.659		285.659	73.7612	305.541	125.82
WBGene00000914	894	990	728	702	684	349	824		619.413	856.537	979.812	804.776	787.324	469.128	479.374		815.135	149.719	578.609	180.826
WBGene00000915	36569	41279	24135	29298	45686	33984	90653		25337.1	35714.1	32483.2	33587.4	52587.3	45681.5	52738.7		31780.4	4499.99	50335.8	4031.5
WBGene00000917	396	185	122	172	180	168	659		274.371	160.06	164.199	197.182	207.191	225.826	383.383		198.953	52.9513	272.133	96.7945
WBGene00000920	59	141	96	120	34	78	83		40.8785	121.992	129.206	137.569	39.136	104.848	48.2865		107.411	44.8095	64.0901	35.5926
WBGene00000928	4158	2860	1648	1939	1082	2174	3038		2880.9	2474.44	2218.04	2222.88	1245.45	2922.3	1767.4		2449.06	311.799	1978.38	858.106
WBGene00000929	618	381	282	319	334	469	640		428.185	329.637	379.543	365.703	384.454	630.432	372.329		375.767	40.7889	462.405	145.642
WBGene00000930	0	11	5	20	0	11	3		0	9.51707	6.72948	22.9281	0	14.7863	1.74529		9.79366	9.62453	5.51052	8.08028
WBGene00000931	1933	2672	2936	3429	1053	521	2179		1339.29	2311.78	3951.55	3931.02	1212.06	700.331	1267.67		2883.41	1284.46	1060.02	312.738
WBGene00000932	440	537	322	324	383	138	117		304.857	464.606	433.379	371.435	440.856	185.5	68.0665		393.569	70.6891	231.474	190.599
WBGene00000933	1132	692	431	557	343	374	1511		784.313	598.71	580.081	638.547	394.813	502.733	879.046		650.413	92.5379	592.197	254.211
WBGene00000934	110	207	134	166	90	134	95		76.2142	179.094	180.35	190.303	103.595	180.123	55.2676		156.49	53.7518	112.995	62.9565
WBGene00000935	195	499	202	361	107	4	191		135.107	431.729	271.871	413.852	123.163	5.37682	111.117		313.14	138.57	79.8857	64.8071
WBGene00000936	501	703	288	362	684	789	920		347.121	608.227	387.618	414.999	787.324	1060.58	535.223		439.491	115.895	794.375	262.748
WBGene00000937	240	97	61	49	162	61	342		166.285	83.9233	82.0997	56.1738	186.472	81.9965	198.963		97.1206	47.8199	155.811	64.2292
WBGene00000938	601	273	222	243	276	109	587		416.407	236.196	298.789	278.576	317.692	146.518	341.496		307.492	77.152	268.569	106.367
WBGene00000939	667	460	291	354	188	180	1090		462.135	397.987	391.656	405.827	216.399	241.957	634.123		414.401	32.3462	364.16	234.144
WBGene00000940	382	213	102	96	144	153	356		264.671	184.285	137.281	110.055	165.752	205.663	207.108		174.073	67.7354	192.841	23.4708
WBGene00000941	176	166	72	121	50	131	127		121.943	143.621	96.9045	138.715	57.5529	176.091	73.8841		125.296	21.0808	102.509	64.2445
WBGene00000942	4142	3947	3500	4056	2330	1315	4198		2869.81	3414.9	4710.64	4649.82	2681.97	1767.63	2442.25		3911.29	915.69	2297.28	474.094
WBGene00000950	121	37	50	56	121	10	190		83.8356	32.012	67.2948	64.1987	139.278	13.442	110.535		61.8353	21.6705	87.7518	65.9393
WBGene00000951	392	208	170	164	165	213	278		271.6	179.959	228.802	188.01	189.925	286.316	161.731		217.093	42.1616	212.657	65.3294
WBGene00000952	170	173	174	181	80	28	209		117.786	149.678	234.186	207.499	92.0847	37.6377	121.589		177.287	53.0816	83.7704	42.5886
WBGene00000953	137	31	48	44	0	13	25		94.9213	26.8208	64.603	50.4418	0	17.4747	14.5441		59.1967	28.4624	10.6729	9.35845
WBGene00000955	259	307	139	218	462	141	470		179.45	265.613	187.08	249.916	531.789	189.533	273.429		220.515	43.5987	331.584	178.385
WBGene00000958	38	94	146	122	243	13	578		26.3285	81.3277	196.501	139.861	279.707	17.4747	336.26		111.005	73.469	211.147	170.092
WBGene00000959	1996	2731	1685	1954	2150	1811	2648		1382.94	2362.83	2267.83	2240.07	2474.78	2434.36	1540.51		2063.42	456.687	2149.88	528.116
WBGene00000960	28	42	7	4	12	0	105		19.4	36.3379	9.42127	4.58562	13.8127	0	61.0853		17.4362	14.0298	24.966	32.0336
WBGene00000961	883	1118	870	979	518	214	1101		611.792	967.281	1170.93	1122.33	596.248	287.66	640.523		968.083	252.905	508.144	192.224
WBGene00000962	3657	2271	1908	1989	1731	1026	5708		2533.78	1964.84	2567.97	2280.2	1992.48	1379.15	3320.71		2336.7	279.162	2230.78	992.473
WBGene00000963	996	257	284	363	259	285	656		690.085	222.353	382.234	416.145	298.124	383.098	381.638		427.704	194.262	354.287	48.6436
WBGene00000964	676	524	276	311	275	350	889		468.371	453.359	371.467	356.532	316.541	470.472	517.189		412.432	56.5894	434.734	104.989
WBGene00000965	175	188	75	93	123	127	385		121.25	162.655	100.942	106.616	141.58	170.714	223.979		122.866	27.872	178.758	41.7843
WBGene00000966	294	283	159	173	174	137	166		203.7	244.848	213.997	198.328	200.284	184.156	96.5729		215.218	20.7957	160.338	55.8077
WBGene00000967	746	539	348	370	251	628	1042		516.871	466.337	468.372	424.17	288.916	844.161	606.199		468.937	37.8982	579.758	278.565
WBGene00000968	1688	799	456	478	390	444	818		1169.54	691.286	613.729	547.981	448.913	596.827	475.883		755.634	282.085	507.208	78.7753
WBGene00000969	3107	2640	1711	1996	1477	1117	2840		2152.7	2284.1	2302.83	2288.22	1700.11	1501.48	1652.21		2256.96	69.9692	1617.93	103.66
WBGene00000970	1198	926	456	519	786	606	1681		830.042	801.164	613.729	594.984	904.732	814.588	977.946		709.98	122.771	899.089	81.8251
WBGene00000971	248	217	94	112	85	65	223		171.828	187.746	126.514	128.397	97.84	87.3733	129.734		153.621	30.914	104.982	22.0648
WBGene00000972	495	297	149	176	292	323	283		342.964	256.961	200.539	201.767	336.109	434.178	164.639		250.558	66.9884	311.642	136.425
WBGene00000973	565	367	204	237	387	736	808		391.464	317.524	274.563	271.698	445.46	989.335	470.066		313.812	55.85	634.953	307.15
WBGene00000974	100	99	71	88	23	13	114		69.2856	85.6537	95.5586	100.884	26.4744	17.4747	66.3212		87.8454	13.8895	36.7567	25.996
WBGene00000975	240	258	152	222	212	323	449		166.285	223.219	204.576	254.502	244.024	434.178	261.212		212.146	36.8651	313.138	105.175
WBGene00000976	67	176	127	142	111	150	178		46.4214	152.273	170.929	162.789	127.768	201.631	103.554		133.103	58.2903	144.317	51.0899
WBGene00000977	1511	1044	667	877	380	682	657		1046.91	903.257	897.713	1005.4	437.402	916.748	382.219		963.318	74.5407	578.79	293.978
WBGene00000978	188	173	80	130	495	311	510		130.257	149.678	107.672	149.033	569.774	418.048	296.7		134.16	19.823	428.174	136.818
WBGene00000979	69	75	95	86	79	112	271		47.8071	64.8891	127.86	98.5908	90.9337	150.551	157.658		84.7868	35.6337	133.048	36.6445
WBGene00000980	164	143	74	82	167	141	502		113.628	123.722	99.5963	94.0052	192.227	189.533	292.046		107.738	13.4791	224.602	58.4237
WBGene00000981	7567	3867	2366	3004	1058	1505	2409		5242.84	3345.68	3184.39	3443.8	1217.82	2023.03	1401.47		3804.18	965.053	1547.44	421.984
WBGene00000982	1195	581	242	338	1374	694	1414		827.963	502.674	325.707	387.485	1581.55	932.878	822.615		510.957	223.7	1112.35	410.067
WBGene00000983	301	113	84	114	48	23	325		208.55	97.7663	113.055	130.69	55.2508	30.9167	189.073		137.515	49.2299	91.747	85.1609
WBGene00000984	5806	3846	1862	2275	2138	2904	3153		4022.72	3327.51	2506.06	2608.07	2460.96	3903.57	1834.3		3116.09	706.377	2732.95	1061.11
WBGene00000985	1254	771	475	587	977	866	1541		868.842	667.06	639.301	672.94	1124.58	1164.08	896.499		712.036	105.562	1061.72	144.443
WBGene00000986	719	156	115	111	49	81	161		498.164	134.969	154.778	127.251	56.4019	108.881	93.6641		228.79	179.956	86.3155	27.0001
WBGene00000987	173	45	59	82	48	46	94		119.864	38.9335	79.4079	94.0052	55.2508	61.8334	54.6859		83.0527	33.837	57.2567	3.97361
WBGene00000988	18138	23890	14783	17909	10978	24974	12277		12567	20669.4	19896.4	20531	12636.3	33570.2	7142.32		18415.9	3913.77	17782.9	13945.4
WBGene00000989	12	14	4	10	18	20	38		8.31427	12.1126	5.38358	11.464	20.7191	26.8841	22.1071		9.31864	3.1039	23.2367	3.23405
WBGene00000990	488	234	130	171	191	205	622		338.114	202.454	174.966	196.035	219.852	275.562	361.858		227.892	74.413	285.757	71.5495
WBGene00000991	4020	2549	1577	1737	1105	1918	3842		2785.28	2205.37	2122.48	1991.3	1271.92	2578.19	2235.14		2276.11	350.703	2028.41	677.225
WBGene00000992	813	725	271	318	369	359	691		563.292	627.262	364.738	364.557	424.741	482.57	401.999		479.962	135.691	436.437	41.5389
WBGene00000993	589	428	224	337	202	288	600		408.092	370.301	301.481	386.338	232.514	387.131	349.059		366.553	46.0631	322.901	80.5591
WBGene00000994	250	342	197	202	128	114	651		173.214	295.894	265.142	231.574	147.336	153.239	378.729		241.456	52.5331	226.435	131.924
WBGene00000995	920	1108	929	1374	1912	695	1954		637.428	958.629	1250.34	1575.16	2200.82	934.222	1136.77		1105.39	400.924	1423.94	680.382
WBGene00000996	1373	1133	735	849	1195	1599	2172		951.292	980.258	989.234	973.298	1375.52	2149.38	1263.59		973.52	16.1914	1596.16	482.36
WBGene00000998	4950	2106	1839	2300	1092	689	4323		3429.64	1822.09	2475.1	2636.73	1256.96	926.157	2514.97		2590.89	660.824	1566.03	838.286
WBGene00001000	6052	7356	4253	5306	3445	4003	9505		4193.17	6364.33	5724.1	6082.82	3965.4	5380.85	5529.67		5591.1	968.087	4958.64	863.386
WBGene00001001	923	373	338	356	245	227	1179		639.506	322.715	454.913	408.12	282.009	305.135	685.9		456.314	133.832	424.348	226.806
WBGene00001002	578	694	623	751	380	435	629		400.471	600.441	838.493	860.95	437.402	584.729	365.93		675.089	217.74	462.687	111.57
WBGene00001005	2144	2194	1158	1250	961	1637	2540		1485.48	1898.22	1558.55	1433.01	1106.17	2200.46	1477.68		1593.82	209.367	1594.77	556.465
WBGene00001006	1942	2893	1951	2289	1653	714	2611		1345.53	2502.99	2625.84	2624.12	1902.7	959.762	1518.99		2274.62	622.06	1460.48	474.184
WBGene00001007	6205	10777	10254	11058	7547	6099	9755		4299.17	9324.14	13800.8	12676.9	8687.04	8198.31	5675.11		10025.3	4264.81	7520.15	1616.43
WBGene00001008	2211	2169	1814	1966	2858	1250	2978		1531.9	1876.59	2441.46	2253.83	3289.73	1680.26	1732.49		2025.95	404.542	2234.16	914.521
WBGene00001016	89	145	92	95	72	12	194		61.6642	125.452	123.822	108.908	82.8762	16.1305	112.862		104.962	29.8096	70.623	49.5164
WBGene00001017	1338	686	459	437	386	117	1363		927.042	593.519	617.766	500.979	444.309	157.272	792.945		659.826	185.115	464.842	318.334
WBGene00001018	460	163	96	113	209	97	787		318.714	141.026	129.206	129.544	240.571	130.388	457.849		179.622	92.8903	276.269	166.624
WBGene00001019	790	454	310	286	521	127	1014		547.356	392.796	417.228	327.872	599.702	170.714	589.909		421.313	92.1016	453.442	244.898
WBGene00001020	958	454	224	190	339	194	890		663.756	392.796	301.481	217.817	390.209	260.776	517.77		393.962	193.537	389.585	128.499
WBGene00001021	56	45	22	17	14	24	73		38.7999	38.9335	29.6097	19.4889	16.1148	32.2609	42.4688		31.708	9.24145	30.2815	13.288
WBGene00001022	22	54	27	19	80	77	130		15.2428	46.7202	36.3392	21.7817	92.0847	103.504	75.6294		30.021	14.2017	90.406	14.0128
WBGene00001023	1254	850	685	935	879	544	1893		868.842	735.41	921.939	1071.89	1011.78	731.247	1101.28		899.52	139.148	948.103	193.06
WBGene00001025	1199	452	238	291	587	369	1193		830.735	391.065	320.323	333.604	675.672	496.012	694.045		468.932	243.148	621.909	109.417
WBGene00001026	1080	710	392	406	791	194	1682		748.285	614.284	527.591	465.44	910.488	260.776	978.528		588.9	122.541	716.597	396.216
WBGene00001027	1314	795	566	593	578	595	1547		910.413	687.825	761.777	679.818	665.312	799.802	899.99		759.958	106.873	788.368	117.756
WBGene00001028	809	342	185	207	313	144	952		560.521	295.894	248.991	237.306	360.281	193.566	553.84		335.678	152.018	369.229	180.304
WBGene00001029	1468	634	326	435	411	237	1401		1017.11	548.529	438.762	498.686	473.085	318.577	815.052		625.773	264.725	535.571	254.068
WBGene00001030	2765	1329	775	1128	1519	1386	3769		1915.75	1149.84	1043.07	1293.14	1748.46	1863.07	2192.67		1350.45	390.544	1934.73	230.614
WBGene00001031	1972	1514	839	947	1362	2091	3898		1366.31	1309.9	1129.21	1085.65	1567.74	2810.73	2267.72		1222.76	136.324	2215.4	623.145
WBGene00001032	762	373	215	314	282	221	414		527.956	322.715	289.368	359.971	324.599	297.069	240.851		375.003	105.969	287.506	42.6852
WBGene00001033	60	93	31	41	27	64	133		41.5714	80.4625	41.7228	47.0026	31.0786	86.0291	77.3747		52.6898	18.6866	64.8275	29.546
WBGene00001034	12004	9867	5825	7036	10581	6848	11687		8317.05	8536.81	7839.84	8066.1	12179.4	9205.12	6799.08		8189.95	302.423	9394.52	2695.13
WBGene00001035	289	70	45	68	105	9	277		200.235	60.5632	60.5653	77.9555	120.861	12.0978	161.149		99.8299	67.4372	98.0359	77.1025
WBGene00001036	23	31	21	16	15	17	63		15.9357	26.8208	28.2638	18.3425	17.2659	22.8515	36.6512		22.3407	6.1146	25.5895	9.97847
WBGene00001037	1467	1795	993	1136	1318	885	3581		1016.42	1553.01	1336.47	1302.32	1517.1	1189.62	2083.3		1302.06	220.418	1596.67	452.122
WBGene00001038	1643	1180	687	884	1269	1371	1889		1138.36	1020.92	924.631	1013.42	1460.69	1842.9	1098.95		1024.33	87.7003	1467.52	372.023
WBGene00001039	239	182	84	106	64	134	189		165.593	157.464	113.055	121.519	73.6678	180.123	109.954		139.408	25.9881	121.248	54.1191
WBGene00001040	156	101	63	63	56	26	105		108.086	87.384	84.7915	72.2235	64.4593	34.9493	61.0853		88.1211	14.8654	53.498	16.1519
WBGene00001041	616	328	191	204	491	358	828		426.799	283.782	257.066	233.867	565.17	481.225	481.701		300.378	86.7131	509.365	48.3287
WBGene00001042	65	180	103	110	80	49	86		45.0357	155.734	138.627	126.105	92.0847	65.866	50.0318		116.375	49.0858	69.3275	21.2391
WBGene00001043	526	673	341	345	583	294	963		364.442	582.272	458.951	395.51	671.067	395.196	560.239		450.294	96.3758	542.168	138.821
WBGene00001044	110	16	2	8	0	16	38		76.2142	13.843	2.69179	9.17124	0	21.5073	22.1071		25.4801	34.1304	14.5381	12.5939
WBGene00001045	724	923	670	761	1368	815	1340		501.628	798.569	901.75	872.414	1574.65	1095.53	779.565		768.59	183.193	1149.91	400.322
WBGene00001046	299	127	141	89	51	39	71		207.164	109.879	189.771	102.03	58.704	52.424	41.3053		152.211	53.9776	50.8111	8.81078
WBGene00001047	3298	2090	1619	1859	1730	769	3578		2285.04	1808.24	2179.01	2131.17	1991.33	1033.69	2081.55		2100.86	205.403	1702.19	580.692
WBGene00001048	290	74	67	90	121	101	291		200.928	64.0239	90.175	103.176	139.278	135.765	169.293		114.576	59.8264	148.112	18.4276
WBGene00001049	303	334	243	268	54	39	330		209.935	288.973	327.053	307.236	62.1572	52.424	191.982		283.299	51.3219	102.188	77.9164
WBGene00001050	157	83	54	46	74	43	244		108.778	71.8106	72.6784	52.7346	85.1784	57.8008	141.951		76.5005	23.4043	94.9766	42.922
WBGene00001051	109	77	80	92	68	77	214		75.5213	66.6195	107.672	105.469	78.272	103.504	124.498		88.8204	20.8351	102.091	23.1452
WBGene00001052	110	206	160	124	235	177	444		76.2142	178.229	215.343	142.154	270.499	237.924	258.303		152.985	59.2646	255.576	16.4577
WBGene00001053	209	111	81	71	86	90	219		144.807	96.0359	109.018	81.3947	98.9911	120.978	127.406		107.814	27.1209	115.792	14.9008
WBGene00001054	253	225	135	169	150	189	392		175.293	194.667	181.696	193.742	172.659	254.055	228.052		186.35	9.44726	218.255	41.5729
WBGene00001055	144	75	121	78	178	49	372		99.7713	64.8891	162.853	89.4196	204.888	65.866	216.416		104.233	41.7278	162.39	83.791
WBGene00001056	1869	1352	654	628	1245	543	3248		1294.95	1169.73	880.216	719.942	1433.07	729.903	1889.57		1016.21	263.017	1350.85	584.19
WBGene00001057	983	676	327	436	519	226	1824		681.078	584.867	440.108	499.832	597.4	303.79	1061.14		551.471	104.851	654.109	381.846
WBGene00001058	1306	2186	1179	1541	1672	1419	2208		904.87	1891.3	1586.81	1766.61	1924.57	1907.43	1284.54		1537.4	439.818	1705.51	364.676
WBGene00001059	746	443	347	345	964	512	1102		516.871	383.278	467.026	395.51	1109.62	688.233	641.105		440.671	62.8077	812.986	257.972
WBGene00001060	345	293	118	227	264	183	516		239.035	253.5	158.816	260.234	303.88	245.989	300.191		227.896	46.8952	283.353	32.4104
WBGene00001061	227	262	198	176	311	50	638		157.278	226.679	266.487	201.767	357.979	67.2102	371.166		213.053	45.7497	265.452	171.809
WBGene00001062	0	0	0	0	0	0	0		0	0	0	0	0	0	0		0	0	0	0
WBGene00001063	357	832	795	1005	279	164	80		247.35	719.837	1069.99	1152.14	321.145	220.45	46.5412		797.328	411.79	196.045	138.919
WBGene00001064	5006	4614	2336	3028	1284	1922	3115		3468.44	3991.98	3144.01	3471.31	1477.96	2583.56	1812.2		3518.94	350.787	1957.91	567.021
WBGene00001065	935	1635	1104	1266	538	1398	1076		647.821	1414.58	1485.87	1451.35	619.27	1879.2	625.979		1249.91	402.444	1041.48	725.491
WBGene00001066	22592	60952	65356	67744	33709	34847	22917		15653	52735	87962.4	77662	38801	46841.5	13332.3		58503.1	32167.9	32991.6	17493.7
WBGene00001067	6806	10550	6712	8367	5690	8947	6702		4715.58	9127.74	9033.65	9591.97	6549.52	12026.6	3898.99		8117.23	2280.87	7491.7	4144.91
WBGene00001068	1216	339	355	357	129	34	679		842.513	293.299	477.793	409.266	148.487	45.703	395.018		505.718	237.09	196.403	179.519
WBGene00001069	2232	1805	1091	1235	786	1054	1609		1546.45	1561.67	1468.37	1415.81	904.732	1416.79	936.059		1498.08	68.3962	1085.86	287.022
WBGene00001070	9002	13179	14208	15729	9316	7471	5681		6237.09	11402.3	19122.5	18031.8	10723.3	10042.6	3305		13698.4	6031.65	8023.61	4100.58
WBGene00001071	3734	3535	2039	2638	567	1770	1768		2587.12	3058.44	2744.28	3024.22	652.65	2379.24	1028.56		2853.52	226.59	1353.48	907.999
WBGene00001072	5034	2582	1599	2199	1311	1082	3101		3487.84	2233.92	2152.09	2520.94	1509.04	1454.43	1804.05		2598.7	613.499	1589.17	188.083
WBGene00001073	3658	3539	2169	2444	2132	1920	4187		2534.47	3061.9	2919.25	2801.81	2454.06	2580.87	2435.85		2829.36	223.514	2490.26	79.0001
WBGene00001074	29731	43870	57548	58147	39180	33436	27407		20599.3	37955.8	77453.6	66660	45098.5	44944.8	15944.4		50667.2	26070	35329.2	16787.9
WBGene00001075	1	11	13	1	15	4	22		0.692856	9.51707	17.4966	1.1464	17.2659	5.37682	12.7988		7.21325	7.96614	11.8138	6.00542
WBGene00001076	97	117	54	92	48	97	98		67.207	101.227	72.6784	105.469	55.2508	130.388	57.0129		86.6454	19.4926	80.8839	42.8808
WBGene00001077	2456	2868	1951	2335	2376	2107	2503		1701.65	2481.36	2625.84	2676.85	2734.92	2832.24	1456.16		2371.43	454.127	2341.1	767.93
WBGene00001078	328	237	155	293	271	109	631		227.257	205.05	208.614	335.897	311.937	146.518	367.093		244.204	61.899	275.183	114.789
WBGene00001079	964	573	379	448	526	297	513		667.913	495.753	510.095	513.589	605.457	399.229	298.445		546.838	81.0853	434.377	156.495
WBGene00001080	1415	1948	1488	1889	2108	872	3194		980.391	1685.39	2002.69	2165.56	2426.43	1172.15	1858.16		1708.51	524.763	1818.91	628.063
WBGene00001081	1486	630	542	652	518	153	1416		1029.58	545.069	729.476	747.456	596.248	205.663	823.779		762.896	199.939	541.897	312.622
WBGene00001082	1674	2091	1042	1408	1035	1185	2638		1159.84	1809.11	1402.42	1614.14	1191.35	1592.88	1534.7		1496.38	279.137	1439.64	216.989
WBGene00001085	997	351	252	296	467	136	974		690.778	303.681	339.166	339.336	537.544	182.812	566.639		418.24	182.464	428.998	213.699
WBGene00001086	1081	890	848	944	563	282	1634		748.978	770.018	1141.32	1082.21	648.046	379.066	950.603		935.63	204.987	659.238	285.933
WBGene00001087	688	703	591	768	780	270	1049		476.685	608.227	795.425	880.439	897.826	362.935	610.271		690.194	182.182	623.677	267.697
WBGene00001088	565	556	291	337	275	464	610		391.464	481.045	391.656	386.338	316.541	623.711	354.876		412.626	45.6792	431.71	167.379
WBGene00001089	4283	4382	2792	3602	3485	1322	5759		2967.5	3791.26	3757.74	4129.35	4011.44	1777.04	3350.38		3661.46	492.143	3046.29	1147.82
WBGene00001090	374	65	87	100	175	26	528		259.128	56.2372	117.093	114.64	201.435	34.9493	307.172		136.775	86.2824	181.185	137.236
WBGene00001091	419	58	124	116	110	63	366		290.307	50.1809	166.891	132.983	126.616	84.6849	212.926		160.09	99.6953	141.409	65.3877
WBGene00001092	0	1	3	13	18	9	35		0	0.865188	4.03769	14.9033	20.7191	12.0978	20.3618		4.95153	6.85779	17.7262	4.87759
WBGene00001093	1490	961	537	674	737	419	1961		1032.36	831.446	722.746	772.677	848.33	563.222	1140.84		839.806	135.836	850.798	288.817
WBGene00001094	3701	2695	1669	2064	1454	1464	4678		2564.26	2331.68	2246.3	2366.18	1673.64	1967.92	2721.49		2377.11	134.561	2121.02	540.444
WBGene00001095	654	182	92	204	115	49	562		453.128	157.464	123.822	233.867	132.372	65.866	326.952		242.07	148.047	175.063	135.677
WBGene00001096	59	59	28	49	13	4	36		40.8785	51.0461	37.6851	56.1738	14.9638	5.37682	20.9435		46.4459	8.63215	13.7614	7.8527
WBGene00001099	5540	9227	11275	12840	2096	995	4066		3838.42	7983.09	15175	14719.8	2412.62	1337.48	2365.45		10429.1	5487.98	2038.52	607.572
WBGene00001101	1124	980	611	980	843	325	1582		778.77	847.885	822.343	1123.48	970.343	436.867	920.352		893.119	156.2	775.854	294.634
WBGene00001102	65	186	161	147	91	66	250		45.0357	160.925	216.689	168.521	104.746	88.7175	145.441		147.793	72.8192	112.968	29.242
WBGene00001103	0	7	0	0	11	9	4		0	6.05632	0	0	12.6616	12.0978	2.32706		1.51408	3.02816	9.02885	5.81076
WBGene00001104	0	0	0	0	0	0	0		0	0	0	0	0	0	0		0	0	0	0
WBGene00001105	0	0	2	13	18	0	1		0	0	2.69179	14.9033	20.7191	0	0.581765		4.39876	7.11703	7.10027	11.7978
WBGene00001106	0	0	0	0	0	0	0		0	0	0	0	0	0	0		0	0	0	0
WBGene00001107	297	125	56	71	1217	615	820		205.778	108.149	75.3702	81.3947	1400.84	826.686	477.047		117.673	60.4398	901.524	466.421
WBGene00001108	0	0	2	0	0	0	1		0	0	2.69179	0	0	0	0.581765		0.672948	1.3459	0.193922	0.335882
WBGene00001109	175	141	104	94	395	225	182		121.25	121.992	139.973	107.762	454.668	302.446	105.881		122.744	13.2174	287.665	174.863
WBGene00001110	57	60	48	41	65	33	102		39.4928	51.9113	64.603	47.0026	74.8188	44.3588	59.34		50.7524	10.5518	59.5059	15.2307
WBGene00001111	0	0	0	0	4	0	3		0	0	0	0	4.60424	0	1.74529		0	0	2.11651	2.32446
WBGene00001112	315	252	166	236	236	125	666		218.25	218.027	223.419	270.552	271.65	168.026	387.455		232.562	25.4486	275.71	109.771
WBGene00001113	2966	3350	2375	2788	1066	1380	3102		2055.01	2898.38	3196.5	3196.18	1227.03	1855	1804.63		2836.52	539.606	1628.89	348.931
WBGene00001115	296	292	176	177	283	172	567		205.085	252.635	236.878	202.914	325.75	231.203	329.861		224.378	24.4105	295.604	55.811
WBGene00001116	404	357	401	546	256	141	505		279.914	308.872	539.704	625.937	294.671	189.533	293.791		438.607	170.614	259.332	60.4491
WBGene00001117	252	34	59	120	105	1	132		174.6	29.4164	79.4079	137.569	120.861	1.3442	76.7929		105.248	63.9594	66.3328	60.4412
WBGene00001118	425	247	121	108	56	19	111		294.464	213.702	162.853	123.812	64.4593	25.5399	64.5759		198.708	73.6863	51.525	22.5039
WBGene00001119	95	252	148	137	101	74	70		65.8213	218.027	199.193	157.057	116.257	99.4712	40.7235		160.025	67.7779	85.4839	39.6618
WBGene00001121	9	0	5	4	0	0	70		6.23571	0	6.72948	4.58562	0	0	40.7235		4.3877	3.06541	13.5745	23.5117
WBGene00001122	274	132	134	93	52	42	157		189.843	114.205	180.35	106.616	59.8551	56.4566	91.337		147.753	43.4045	69.2162	19.2324
WBGene00001123	66	6	25	35	318	82	507		45.7285	5.19113	33.6474	40.1242	366.037	110.225	294.955		31.1728	18.0108	257.072	132.046
WBGene00001127	1	2	5	16	8	1	10		0.692856	1.73038	6.72948	18.3425	9.20847	1.3442	5.81765		6.8738	8.08724	5.45677	3.94453
WBGene00001129	145	27	51	57	85	0	67		100.464	23.3601	68.6407	65.3451	97.84	0	38.9782		64.4525	31.6426	45.6061	49.2556
WBGene00001130	1080	1421	1388	1492	2067	860	3684		748.285	1229.43	1868.1	1710.44	2379.24	1156.02	2143.22		1389.06	506.241	1892.83	648.916
WBGene00001131	1599	1636	1308	1569	1092	643	2172		1107.88	1415.45	1760.43	1798.71	1256.96	864.324	1263.59		1520.62	324.685	1128.29	228.626
WBGene00001132	3886	4156	2602	3082	1688	2674	5382		2692.44	3595.72	3502.02	3533.22	1942.99	3594.4	3131.06		3330.85	427.387	2889.48	851.8
WBGene00001133	140	72	78	71	107	94	81		96.9999	62.2936	104.98	81.3947	123.163	126.355	47.1229		86.417	18.8303	98.8805	44.8518
WBGene00001134	2088	737	443	447	604	346	1758		1446.68	637.644	596.232	512.443	695.24	465.095	1022.74		798.251	435.415	727.692	280.237
WBGene00001135	196	327	150	189	182	169	155		135.8	282.917	201.884	216.67	209.493	227.171	90.1735		209.318	60.3628	175.612	74.5182
WBGene00001136	121	69	60	88	208	46	215		83.8356	59.698	80.7538	100.884	239.42	61.8334	125.079		81.2927	16.9006	142.111	90.0101
WBGene00001137	12908	16437	13064	15715	11484	8081	25418		8943.39	14221.1	17582.8	18015.7	13218.8	10862.5	14787.3		14690.8	4190.16	12956.2	1975.52
WBGene00001145	2204	1369	1179	1245	3578	1079	4442		1527.05	1184.44	1586.81	1427.27	4118.49	1450.4	2584.2		1431.4	177.301	2717.69	1339.05
WBGene00001147	0	2	1	6	9	0	0		0	1.73038	1.3459	6.87843	10.3595	0	0		2.48868	3.01907	3.45318	5.98108
WBGene00001148	663	1334	1024	1241	1840	556	1091		459.364	1154.16	1378.2	1422.69	2117.95	747.378	634.705		1103.6	445.278	1166.68	825.749
WBGene00001149	3647	3140	1828	2195	1918	1763	3150		2526.85	2716.69	2460.3	2516.36	2207.73	2369.83	1832.56		2555.05	111.652	2136.71	275.589
WBGene00001150	2	25	17	15	28	2	23		1.38571	21.6297	22.8802	17.1961	32.2296	2.68841	13.3806		15.7729	9.89668	16.0995	14.9571
WBGene00001151	335	267	214	210	296	407	508		232.107	231.005	288.022	240.745	340.713	547.091	295.536		247.97	27.0542	394.447	134.11
WBGene00001152	1022	336	273	322	275	208	516		708.099	290.703	367.43	369.142	316.541	279.595	300.191		433.844	186.46	298.775	18.5139
WBGene00001153	1435	1402	756	906	511	637	1102		994.249	1212.99	1017.5	1038.64	588.191	856.259	641.105		1065.85	99.7603	695.185	141.981
WBGene00001154	102	82	43	40	52	31	51		70.6713	70.9455	57.8735	45.8562	59.8551	41.6704	29.67		61.3366	11.9875	43.7318	15.1978
WBGene00001155	10095	7688	4136	4981	3841	7069	9177		6994.38	6651.57	5566.63	5710.24	4421.22	9502.18	5338.85		6230.7	700.527	6420.75	2707.75
WBGene00001156	713	765	414	529	318	1143	1383		494.006	661.869	557.201	606.448	366.037	1536.43	804.58		579.881	71.4532	902.348	591.288
WBGene00001157	190	99	56	81	16	53	173		131.643	85.6537	75.3702	92.8588	18.4169	71.2429	100.645		96.3813	24.5786	63.435	41.6665
WBGene00001158	33	14	7	26	0	5	37		22.8643	12.1126	9.42127	29.8065	0	6.72102	21.5253		18.5512	9.48851	9.41544	11.0127
WBGene00001159	841	615	413	551	406	314	918		582.692	532.091	555.855	631.669	467.33	422.08	534.06		575.577	42.7276	474.49	56.3321
WBGene00001160	1172	605	340	397	988	452	1681		812.027	523.439	457.605	455.123	1137.25	607.581	977.946		562.048	169.629	907.591	271.751
WBGene00001161	249	125	82	87	225	94	389		172.521	108.149	110.363	99.7372	258.988	126.355	226.306		122.693	33.5329	203.883	69.1012
WBGene00001162	21	91	33	49	69	32	103		14.55	78.7321	44.4146	56.1738	79.4231	43.0146	59.9218		48.4676	26.7218	60.7865	18.2196
WBGene00001163	474	277	193	193	480	510	1141		328.414	239.657	259.758	221.256	552.508	685.545	663.793		262.271	46.8145	633.949	71.3631
WBGene00001164	0	0	0	0	0	0	24		0	0	0	0	0	0	13.9624		0	0	4.65412	8.06117
WBGene00001165	66	122	89	97	550	329	663		45.7285	105.553	119.785	111.201	633.082	442.243	385.71		95.5669	33.7368	487.012	129.62
WBGene00001166	3069	1918	1302	1459	2081	958	5550		2126.38	1659.43	1752.36	1672.6	2395.35	1287.75	3228.79		1802.69	219.66	2303.97	973.744
WBGene00001167	259022	361424	430378	487214	218030	171456	320845		179465	312700	579244	558544	250965	230472	186656		407488	194334	222698	32851.8
WBGene00001168	48231	80309	61884	72289	51023	76462	123690		33417.1	69482.4	83289.4	82872.4	58730.5	102781	71958.5		67265.4	23459	77823.2	22603.1
WBGene00001169	21100	37976	27148	32920	19419	19206	36499		14619.3	32856.4	36538.4	37739.6	22352.4	25816.8	21233.8		30438.4	10748.8	23134.3	2389.45
WBGene00001170	2	33	14	15	38	65	91		1.38571	28.5512	18.8425	17.1961	43.7402	87.3733	52.9406		16.4939	11.2494	61.3514	23.0004
WBGene00001171	2	87	52	61	153	46	321		1.38571	75.2714	69.9866	69.9307	176.112	61.8334	186.746		54.1436	35.261	141.564	69.2531
WBGene00001172	3504	3452	2522	3002	17070	6307	50404		2427.77	2986.63	3394.35	3441.51	19648.6	8477.9	29323.3		3062.56	469.898	19149.9	10431.6
WBGene00001173	2655	4854	4709	5642	5325	2929	6787		1839.53	4199.62	6337.82	6468.02	6129.39	3937.18	3948.44		4711.25	2178.72	4671.67	1262.44
WBGene00001174	79	18	34	41	15	16	43		54.7356	15.5734	45.7605	47.0026	17.2659	21.5073	25.0159		40.768	17.2594	21.263	3.88077
WBGene00001175	77	58	43	44	38	0	46		53.3499	50.1809	57.8735	50.4418	43.7402	0	26.7612		52.9615	3.57582	23.5005	22.0517
WBGene00001177	1839	2018	1689	1836	2903	916	4530		1274.16	1745.95	2273.22	2104.8	3341.52	1231.29	2635.39		1849.53	442.135	2402.74	1074.18
WBGene00001178	1506	704	551	606	1516	527	1840		1043.44	609.093	741.589	694.721	1745.01	708.396	1070.45		772.211	188.958	1174.62	526.097
WBGene00001179	43	27	15	18	46	24	127		29.7928	23.3601	20.1884	20.6353	52.9487	32.2609	73.8841		23.4942	4.42689	53.0312	20.8117
WBGene00001182	793	1042	940	1236	481	197	1143		549.435	901.526	1265.14	1416.96	553.659	264.808	664.957		1033.26	388.344	494.475	206.535
WBGene00001184	882	289	198	244	183	181	581		611.099	250.039	266.487	279.723	210.644	243.301	338.005		351.837	173.267	263.983	66.1517
WBGene00001185	0	31	11	8	3	0	6		0	26.8208	14.8049	9.17124	3.45318	0	3.49059		12.6992	11.2186	2.31459	2.00458
WBGene00001186	398	569	328	421	613	454	680		275.757	492.292	441.454	482.636	705.599	610.269	395.6		423.035	100.63	570.489	158.782
WBGene00001187	1390	803	558	659	1195	387	1940		963.07	694.746	751.01	755.481	1375.52	520.207	1128.62		791.077	117.946	1008.12	440.204
WBGene00001188	88	28	26	38	20	29	18		60.9713	24.2253	34.9933	43.5634	23.0212	38.9819	10.4718		40.9383	15.5229	24.1583	14.2891
WBGene00001189	9607	14974	10618	12444	44931	24079	101788		6656.27	12955.3	14290.7	14265.9	51718.2	32367.1	59216.7		12042	3644.29	47767.3	13853.9
WBGene00001190	50	129	82	124	39	37	152		34.6428	111.609	110.363	142.154	44.8913	49.7356	88.4282		99.6924	45.7906	61.0184	23.8609
WBGene00001193	219	229	123	182	200	155	257		151.736	198.128	165.545	208.646	230.212	208.352	149.514		181.014	26.7888	196.026	41.7373
WBGene00001194	2015	1510	1079	1152	1011	582	2303		1396.11	1306.43	1452.22	1320.66	1163.72	782.327	1339.8		1368.85	68.0976	1095.28	284.97
WBGene00001196	13107	28463	27333	32855	35062	17933	38612		9081.27	24625.9	36787.4	37665.1	40358.4	24105.6	22463.1		27039.9	13369.7	28975.7	9891.87
WBGene00001202	0	31	19	24	16	30	88		0	26.8208	25.572	27.5137	18.4169	40.3261	51.1953		19.9766	13.342	36.6461	16.6962
WBGene00001204	3	6	11	15	11	22	10		2.07857	5.19113	14.8049	17.1961	12.6616	29.5725	5.81765		9.81766	7.31691	16.0173	12.2278
WBGene00001207	18	11	8	4	10	6	1		12.4714	9.51707	10.7672	4.58562	11.5106	8.06523	0.581765		9.33532	3.39008	6.71919	5.58737
WBGene00001208	1676	949	540	774	875	519	928		1161.23	821.064	726.784	887.317	1007.18	697.642	539.878		899.098	186.755	748.232	237.722
WBGene00001209	3182	4019	3064	3212	2020	1009	4157		2204.67	3477.19	4123.83	3682.25	2325.14	1356.3	2418.4		3371.98	823.656	2033.28	588.13
WBGene00001210	113	85	79	109	51	148	139		78.2927	73.541	106.326	124.958	58.704	198.942	80.8653		95.7794	24.2415	112.837	75.388
WBGene00001211	24	64	42	25	28	0	81		16.6285	55.3721	56.5276	28.6601	32.2296	0	47.1229		39.2971	19.852	26.4509	24.0871
WBGene00001214	221	28	122	60	46	11	253		153.121	24.2253	164.199	68.7843	52.9487	14.7863	147.186		102.583	67.4116	71.6405	68.1505
WBGene00001215	284	708	682	726	824	475	1033		196.771	612.553	917.901	832.29	948.473	638.497	600.963		639.879	322.185	729.311	190.725
WBGene00001223	0	0	0	0	0	0	0		0	0	0	0	0	0	0		0	0	0	0
WBGene00001224	805	639	474	693	567	205	1452		557.749	552.855	637.955	794.458	652.65	275.562	844.722		635.754	112.767	590.978	289.549
WBGene00001225	2809	4508	2897	3576	1920	2582	4468		1946.23	3900.27	3899.06	4099.54	2210.03	3470.74	2599.32		3461.28	1014.41	2760.03	645.534
WBGene00001226	6210	3141	2043	2081	2408	1681	7288		4302.64	2717.56	2749.67	2385.67	2771.75	2259.61	4239.9		3038.88	858.421	3090.42	1027.89
WBGene00001227	3772	2134	1299	1544	1566	1452	4899		2613.45	1846.31	1748.32	1770.05	1802.56	1951.79	2850.06		1994.53	414.747	2201.47	566.634
WBGene00001228	378	385	244	275	265	156	711		261.9	333.098	328.399	315.261	305.031	209.696	413.635		309.664	32.7255	309.454	102.041
WBGene00001229	2678	2153	1261	1476	1413	1828	4008		1855.47	1862.75	1697.17	1692.09	1626.45	2457.21	2331.71		1776.87	95.0292	2138.46	447.83
WBGene00001230	618	545	251	299	573	434	943		428.185	471.528	337.82	342.775	659.557	583.385	548.604		395.077	65.7133	597.182	56.7485
WBGene00001231	654	483	243	334	244	217	857		453.128	417.886	327.053	382.899	280.858	291.692	498.572		395.241	53.7452	357.041	122.689
WBGene00001232	221	188	134	118	139	238	388		153.121	162.655	180.35	135.276	159.997	319.921	225.725		157.851	18.8087	235.214	80.383
WBGene00001233	994	1019	645	737	433	694	1230		688.699	881.627	868.103	844.9	498.408	932.878	715.57		820.832	89.3849	715.619	217.235
WBGene00001234	652	889	579	654	277	738	859		451.742	769.153	779.274	749.749	318.843	992.023	499.736		687.479	157.635	603.534	348.387
WBGene00001235	114	115	69	87	81	107	180		78.9856	99.4967	92.8668	99.7372	93.2358	143.83	104.718		92.7716	9.72641	113.928	26.5247
WBGene00001236	6	12	3	10	9	0	0		4.15714	10.3823	4.03769	11.464	10.3595	0	0		7.51028	3.96581	3.45318	5.98108
WBGene00001237	8	21	11	20	4	0	3		5.54285	18.169	14.8049	22.9281	4.60424	0	1.74529		15.3612	7.34509	2.11651	2.32446
WBGene00001239	3665	2425	1687	1900	1473	1832	5477		2539.32	2098.08	2270.53	2178.17	1695.51	2462.58	3186.32		2271.52	191.93	2448.14	745.512
WBGene00001240	2341	1490	984	1089	922	1802	3637		1621.98	1289.13	1324.36	1248.43	1061.28	2422.26	2115.88		1370.98	170.185	1866.47	713.947
WBGene00001241	243	475	226	251	163	128	318		168.364	410.964	304.173	287.748	187.623	172.058	185.001		292.812	99.3345	181.561	8.33307
WBGene00001242	197	387	157	202	106	190	273		136.493	334.828	211.306	231.574	122.012	255.399	158.822		228.55	81.8048	178.744	68.8889
WBGene00001243	47371	27599	16643	19274	11270	14490	38604		32821.3	23878.3	22399.7	22095.8	12972.4	19477.5	22458.4		25298.8	5075.08	18302.8	4850.88
WBGene00001244	5903	6061	2813	3274	3113	6450	11480		4089.93	5243.91	3786.01	3753.33	3583.25	8670.12	6678.66		4218.29	700.339	6310.68	2563.32
WBGene00001245	0	0	0	0	0	0	10		0	0	0	0	0	0	5.81765		0	0	1.93922	3.35882
WBGene00001246	0	10	3	2	18	5	0		0	8.65188	4.03769	2.29281	20.7191	6.72102	0		3.7456	3.66502	9.14669	10.5704
WBGene00001247	97	86	36	36	71	39	89		67.207	74.4062	48.4523	41.2706	81.7252	52.424	51.777		57.834	15.5441	61.9754	17.1069
WBGene00001248	352	131	123	81	97	55	296		243.885	113.34	165.545	92.8588	111.653	73.9313	172.202		153.907	67.3403	119.262	49.5755
WBGene00001249	729	313	200	336	116	85	617		505.092	270.804	269.179	385.192	133.523	114.257	358.949		357.567	112.349	202.243	136.053
WBGene00001250	441	322	188	198	114	185	203		305.55	278.591	253.028	226.988	131.221	248.678	118.098		266.039	33.7287	165.999	71.9021
WBGene00001251	786	450	231	292	113	177	366		544.585	389.335	310.902	334.75	130.07	237.924	212.926		394.893	105.056	193.64	56.4545
WBGene00001252	144	24	29	37	26	16	73		99.7713	20.7645	39.031	42.417	29.9275	21.5073	42.4688		50.4959	34.1991	31.3012	10.5481
WBGene00001253	208	191	138	134	253	283	286		144.114	165.251	185.734	153.618	291.218	380.41	166.385		162.179	17.9247	279.338	107.506
WBGene00001258	1130	1236	1205	1373	1589	576	3173		782.927	1069.37	1621.8	1574.01	1829.03	774.262	1845.94		1262.03	405.556	1483.08	613.911
WBGene00001259	1884	840	696	865	664	363	2037		1305.34	726.758	936.744	991.64	764.303	487.946	1185.05		990.121	239.148	812.435	351.038
WBGene00001262	2528	2160	1090	1250	2504	1286	2847		1751.54	1868.81	1467.03	1433.01	2882.25	1728.65	1656.28		1630.1	213.828	2089.06	687.875
WBGene00001263	8064	15224	12386	16076	4974	4143	9356		5587.19	13171.6	16670.3	18429.6	5725.37	5569.04	5442.99		13464.7	5688.2	5579.13	141.459
WBGene00001281	493	171	104	136	134	56	571		341.578	147.947	139.973	155.911	154.242	75.2755	332.188		196.352	97.0355	187.235	131.595
WBGene00001284	652	206	177	196	371	142	999		451.742	178.229	238.224	224.695	427.043	190.877	581.183		273.222	121.755	399.701	196.584
WBGene00001303	1371	1095	551	679	638	1127	1696		949.906	947.381	741.589	778.409	734.376	1514.92	986.673		854.321	109.951	1078.66	398.319
WBGene00001309	182	169	125	168	163	197	295		126.1	146.217	168.237	192.596	187.623	264.808	171.621		158.287	28.6229	208.017	49.8292
WBGene00001310	0	14	5	3	0	4	5		0	12.1126	6.72948	3.43921	0	5.37682	2.90882		5.57033	5.15479	2.76188	2.69142
WBGene00001311	0	0	0	4	7	10	2		0	0	0	4.58562	8.05741	13.442	1.16353		1.1464	2.29281	7.55433	6.1547
WBGene00001320	535	667	538	604	430	338	1227		370.678	577.081	724.092	692.428	494.955	454.341	713.825		591.07	159.934	554.374	139.574
WBGene00001324	636	431	471	893	695	304	1325		440.657	372.896	633.917	1023.74	799.986	408.638	770.838		617.802	292.349	659.821	218.018
WBGene00001325	430	306	206	231	355	199	673		297.928	264.748	277.255	264.819	408.626	267.497	391.528		276.187	15.6407	355.883	77.021
WBGene00001328	2891	1577	1251	1172	722	303	3470		2003.05	1364.4	1683.72	1343.59	831.065	407.294	2018.72		1598.69	311.289	1085.69	835.346
WBGene00001329	1632	2564	1824	2108	2651	1687	3150		1130.74	2218.34	2454.91	2416.62	3051.46	2267.67	1832.56		2055.15	624.936	2383.9	617.705
WBGene00001330	1914	2067	1732	1968	1176	1058	1742		1326.13	1788.34	2331.09	2256.12	1353.65	1422.17	1013.43		1925.42	466.146	1263.08	218.9
WBGene00001331	24604	31496	19377	22848	12823	17964	21239		17047	27250	26079.4	26193.1	14760	24147.3	12356.1		24142.4	4759.5	17087.8	6230.73
WBGene00001332	222	80	75	100	101	74	273		153.814	69.2151	100.942	114.64	116.257	99.4712	158.822		109.653	35.0532	124.85	30.5942
WBGene00001333	6688	3885	2571	2959	1875	1401	5408		4633.82	3361.26	3460.3	3392.21	2158.24	1883.23	3146.18		3711.9	616.007	2395.88	664.168
WBGene00001334	876	659	428	544	800	443	1386		606.942	570.159	576.044	623.644	920.847	595.483	806.326		594.197	25.4096	774.219	165.041
WBGene00001335	406	433	316	328	711	374	1167		281.3	374.627	425.303	376.021	818.403	502.733	678.919		364.313	60.1511	666.685	158.19
WBGene00001336	3150	3872	2247	2708	1923	1793	3999		2182.5	3350.01	3024.23	3104.46	2213.49	2410.16	2326.48		2915.3	507.813	2316.71	98.6999
WBGene00001337	3235	2815	1998	2408	1630	631	3405		2241.39	2435.51	2689.1	2760.54	1876.23	848.193	1980.91		2531.63	238.521	1568.44	625.946
WBGene00001338	1450	1012	453	492	806	471	1571		1004.64	875.571	609.691	564.031	927.753	633.121	913.952		763.484	211.466	824.942	166.266
WBGene00001340	1752	1277	805	965	800	656	1855		1213.88	1104.85	1083.45	1106.28	920.847	881.798	1079.17		1127.11	58.7815	960.606	104.522
WBGene00001345	586	425	411	504	582	220	573		406.014	367.705	553.163	577.788	669.916	295.725	333.351		476.168	104.787	432.997	206.038
WBGene00001352	756	319	177	176	217	67	1021		523.799	275.995	238.224	201.767	249.78	90.0617	593.982		309.946	145.754	311.274	257.527
WBGene00001358	86	50	29	21	73	65	98		59.5856	43.2594	39.031	24.0745	84.0273	87.3733	57.0129		41.4876	14.6051	76.1378	16.6469
WBGene00001365	13	1	0	10	27	23	62		9.00713	0.865188	0	11.464	31.0786	30.9167	36.0694		5.33409	5.7588	32.6882	2.9293
WBGene00001366	1039	287	200	351	1005	516	1892		719.878	248.309	269.179	402.388	1156.81	693.61	1100.7		409.938	217.606	983.708	252.794
WBGene00001368	775	638	584	699	1698	379	2128		536.964	551.99	786.003	801.337	1954.5	509.454	1238		669.073	144.139	1233.98	722.531
WBGene00001371	255	266	167	207	187	238	391		176.678	230.14	224.765	237.306	215.248	319.921	227.47		217.222	27.5131	254.213	57.2319
WBGene00001372	187	129	96	81	59	90	168		129.564	111.609	129.206	92.8588	67.9125	120.978	97.7365		115.81	17.4455	95.5425	26.6009
WBGene00001373	37	77	67	34	54	0	304		25.6357	66.6195	90.175	38.9778	62.1572	0	176.856		55.352	28.8142	79.6712	89.7196
WBGene00001374	760	543	402	528	488	489	635		526.571	469.797	541.05	605.302	561.717	657.316	369.421		535.68	55.6762	529.484	146.629
WBGene00001377	127	213	204	256	422	550	179		87.9927	184.285	274.563	293.48	485.747	739.313	104.136		210.08	94.3119	443.065	319.732
WBGene00001385	9471	9922	5863	6896	3008	6757	11405		6562.04	8584.4	7890.99	7905.61	3462.39	9082.79	6635.03		7735.76	846.709	6393.4	2817.98
WBGene00001386	2461	1853	1237	1420	896	1583	2447		1705.12	1603.19	1664.87	1627.89	1031.35	2127.88	1423.58		1650.27	44.4915	1527.6	555.616
WBGene00001387	4596	6059	3406	4037	6464	9207	2318		3184.37	5242.18	4584.12	4628.04	7440.44	12376.1	1348.53		4409.68	870.355	7055.02	5523.88
WBGene00001388	24	11	9	27	84	22	29		16.6285	9.51707	12.1131	30.9529	96.6889	29.5725	16.8712		17.3029	9.56263	47.7109	42.889
WBGene00001389	2678	2027	918	1087	247	405	778		1855.47	1753.74	1235.53	1246.14	284.312	544.403	452.613		1522.72	328.158	427.109	131.908
WBGene00001390	187	147	77	63	88	79	249		129.564	127.183	103.634	72.2235	101.293	106.192	144.859		108.151	26.6578	117.448	23.8648
WBGene00001391	417	145	75	56	266	253	221		288.921	125.452	100.942	64.1987	306.182	340.084	128.57		144.879	99.2728	258.278	113.603
WBGene00001392	741	528	249	361	382	370	956		513.406	456.819	335.128	413.852	439.704	497.356	556.167		429.802	75.1381	497.742	58.2322
WBGene00001393	3917	3169	1798	2215	3176	3958	8311		2713.92	2741.78	2419.92	2539.29	3655.76	5320.36	4835.05		2603.73	151.809	4603.72	856.07
WBGene00001394	7515	3862	1972	2417	2375	2700	7789		5206.81	3341.36	2654.11	2770.86	2733.76	3629.35	4531.36		3493.28	1181.15	3631.49	898.802
WBGene00001395	9703	4958	3026	3835	5678	2850	7247		6722.78	4289.6	4072.68	4396.46	6535.71	3830.98	4216.05		4870.38	1242.26	4860.91	1463.14
WBGene00001396	4021	2435	1344	1607	1609	1835	5736		2785.97	2106.73	1808.88	1842.27	1852.05	2466.62	3337		2135.97	453.359	2551.89	746.138
WBGene00001397	744	1042	525	643	828	1167	852		515.485	901.526	706.595	737.138	953.077	1568.69	495.663		715.186	158.281	1005.81	538.452
WBGene00001398	7330	4957	3009	3663	8029	8438	14275		5078.64	4288.74	4049.8	4199.28	9241.85	11342.4	8304.69		4404.11	460.357	9629.65	1555.54
WBGene00001399	0	5	9	10	2	11	62		0	4.32594	12.1131	11.464	2.30212	14.7863	36.0694		6.97576	5.83722	17.7193	17.0736
WBGene00001400	66	117	58	82	213	154	513		45.7285	101.227	78.062	94.0052	245.176	207.008	298.445		79.7557	24.663	250.209	45.9262
WBGene00001401	319	429	236	374	231	26	391		221.021	371.166	317.631	428.755	265.895	34.9493	227.47		334.643	88.2994	176.105	123.745
WBGene00001402	624	766	595	563	192	128	481		432.342	662.734	800.808	645.426	221.003	172.058	279.829		635.328	152.14	224.297	53.9607
WBGene00001403	568	311	196	194	380	290	558		393.542	269.074	263.796	222.403	437.402	389.819	324.625		287.204	73.9002	383.949	56.6176
WBGene00001404	4483	3661	2072	2381	1830	4087	5233		3106.07	3167.45	2788.7	2729.59	2106.44	5493.77	3044.37		2947.95	220.778	3548.19	1748.96
WBGene00001405	1333	771	488	568	765	717	2282		923.577	667.06	656.797	651.158	880.56	963.795	1327.59		724.648	132.783	1057.31	237.734
WBGene00001406	96	90	65	84	97	125	238		66.5142	77.867	87.4832	96.298	111.653	168.026	138.46		82.0406	12.7982	139.379	28.1977
WBGene00001410	370	301	219	357	320	594	328		256.357	260.422	294.751	409.266	368.339	798.458	190.819		305.199	71.4837	452.538	312.448
WBGene00001411	2364	1937	1369	1470	1831	655	2887		1637.91	1675.87	1842.53	1685.21	2107.59	880.454	1679.55		1710.38	90.4432	1555.87	622.847
WBGene00001412	465	577	340	354	264	299	556		322.178	499.214	457.605	405.827	303.88	401.917	323.461		421.206	76.2738	343.086	51.8816
WBGene00001413	96	66	60	83	56	11	154		66.5142	57.1024	80.7538	95.1516	64.4593	14.7863	89.5917		74.8805	16.648	56.2791	38.0677
WBGene00001414	64	0	0	2	0	0	0		44.3428	0	0	2.29281	0	0	0		11.6589	21.8161	0	0
WBGene00001423	4745	5511	3860	4367	2308	4024	6316		3287.6	4768.05	5195.16	5006.35	2656.64	5409.08	3674.43		4564.29	868.881	3913.38	1391.69
WBGene00001424	0	0	0	0	0	0	0		0	0	0	0	0	0	0		0	0	0	0
WBGene00001425	239	107	82	89	162	191	191		165.593	92.5752	110.363	102.03	186.472	256.743	111.117		117.64	32.7837	184.777	72.8278
WBGene00001426	1096	756	377	491	694	814	1769		759.37	654.082	507.403	562.885	798.835	1094.18	1029.14		620.935	110.337	974.053	155.189
WBGene00001427	2922	3355	1694	2068	1480	3010	2975		2024.53	2902.71	2279.95	2370.76	1703.57	4046.06	1730.75		2394.49	369.162	2493.46	1344.66
WBGene00001428	1376	691	386	371	555	323	1493		953.37	597.845	519.516	425.316	638.838	434.178	868.575		624.012	230.623	647.197	217.319
WBGene00001429	5967	5315	3034	3530	2970	2179	2939		4134.27	4598.48	4083.45	4046.81	3418.64	2929.02	1709.81		4215.75	257.658	2685.82	879.995
WBGene00001430	3077	1958	1112	1311	1163	1470	2633		2131.92	1694.04	1496.64	1502.94	1338.68	1975.98	1531.79		1706.38	298.115	1615.48	326.79
WBGene00001431	1549	1060	657	678	1145	1009	2613		1073.23	917.1	884.254	777.262	1317.96	1356.3	1520.15		912.963	122.397	1398.14	107.391
WBGene00001432	1989	1038	686	922	1496	606	2854		1378.09	898.066	923.285	1056.99	1721.98	814.588	1660.36		1064.11	220.633	1398.98	507.032
WBGene00001433	471	322	142	195	129	93	309		326.335	278.591	191.117	223.549	148.487	125.011	179.765		254.898	59.7645	151.088	27.4696
WBGene00001434	112	112	63	54	38	36	34		77.5999	96.9011	84.7915	61.9059	43.7402	48.3914	19.78		80.2996	14.622	37.3039	15.3533
WBGene00001435	0	0	0	0	0	0	0		0	0	0	0	0	0	0		0	0	0	0
WBGene00001436	0	0	0	0	0	0	0		0	0	0	0	0	0	0		0	0	0	0
WBGene00001437	0	0	1	2	22	0	21		0	0	1.3459	2.29281	25.3233	0	12.2171		0.909676	1.11928	12.5135	12.6642
WBGene00001438	18	0	6	8	6	17	0		12.4714	0	8.07538	9.17124	6.90635	22.8515	0		7.42951	5.29368	9.91928	11.7199
WBGene00001439	1225	1012	694	907	1911	553	1576		848.749	875.571	934.052	1039.79	2199.67	743.345	916.861		924.54	84.6859	1286.63	795.467
WBGene00001440	24	80	29	38	39	51	51		16.6285	69.2151	39.031	43.5634	44.8913	68.5545	29.67		42.1095	21.5684	47.7052	19.5944
WBGene00001441	1048	1724	1478	1962	1269	557	1857		726.113	1491.58	1989.23	2249.25	1460.69	748.722	1080.34		1614.04	670.24	1096.58	356.264
WBGene00001442	18	6	1	2	6	23	17		12.4714	5.19113	1.3459	2.29281	6.90635	30.9167	9.89		5.32531	5.03708	15.9044	13.0864
WBGene00001443	1092	902	433	522	704	178	1322		756.599	780.4	582.773	598.423	810.345	239.268	769.093		679.549	103.368	606.236	318.471
WBGene00001444	9223	8274	4398	5316	6391	13982	14149		6390.21	7158.57	5919.25	6094.29	7356.42	18794.7	8231.39		6390.58	547.646	11460.8	6366.35
WBGene00001445	435	344	286	319	570	709	1388		301.392	297.625	384.926	365.703	656.104	953.041	807.489		337.412	44.4913	805.545	148.478
WBGene00001446	179	135	59	64	97	120	108		124.021	116.8	79.4079	73.3699	111.653	161.305	62.8306		98.3999	25.7049	111.929	49.2376
WBGene00001447	162	108	58	75	55	64	120		112.243	93.4403	78.062	85.9804	63.3082	86.0291	69.8118		92.4313	14.6242	73.0497	11.7014
WBGene00001448	3584	2867	1812	2025	2301	3823	3598		2483.2	2480.5	2438.76	2321.47	2648.59	5138.9	2093.19		2430.98	75.788	3293.56	1622.06
WBGene00001449	230	146	81	84	168	135	339		159.357	126.318	109.018	96.298	193.378	181.468	197.218		122.748	27.3318	190.688	8.2126
WBGene00001450	142	80	32	50	51	87	161		98.3856	69.2151	43.0687	57.3202	58.704	116.946	93.6641		66.9974	23.4973	89.7713	29.3154
WBGene00001451	1159	1065	647	683	563	1262	841		803.02	921.426	870.795	782.994	648.046	1696.39	489.264		844.559	63.5412	944.566	655.918
WBGene00001452	5665	4856	2695	3045	6478	7873	14943		3925.03	4201.35	3627.19	3490.8	7456.56	10582.9	8693.31		3811.09	317.119	8910.93	1574.5
WBGene00001453	46	52	52	41	1566	1035	2453		31.8714	44.9898	69.9866	47.0026	1802.56	1391.25	1427.07		48.4626	15.8403	1540.29	227.833
WBGene00001454	1077	870	574	652	598	933	1081		746.206	752.714	772.544	747.456	688.333	1254.14	628.888		754.73	12.2064	857.121	345.113
WBGene00001455	1281	936	580	595	922	1466	1792		887.549	809.816	780.62	682.111	1061.28	1970.6	1042.52		790.024	84.9245	1358.13	530.498
WBGene00001456	230	227	170	136	146	457	474		159.357	196.398	228.802	155.911	168.055	614.302	275.756		185.117	34.4104	352.704	232.862
WBGene00001457	3906	3998	2107	2328	17536	14452	32711		2706.3	3459.02	2835.8	2668.83	20185	19426.4	19030.1		2917.49	368.042	19547.2	586.822
WBGene00001458	2153	1568	1206	1237	824	1434	1317		1491.72	1356.62	1623.15	1418.1	948.473	1927.59	766.184		1472.4	114.678	1214.08	624.602
WBGene00001459	104	115	66	73	92	130	157		72.057	99.4967	88.8291	83.6875	105.897	174.747	91.337		86.0176	11.4005	123.994	44.5522
WBGene00001460	203	169	92	86	186	136	169		140.65	146.217	123.822	98.5908	214.097	182.812	98.3182		127.32	21.3883	165.076	59.8925
WBGene00001461	366	366	215	202	1794	932	3001		253.585	316.659	289.368	231.574	2065	1252.8	1745.88		272.796	37.7134	1687.89	409.193
WBGene00001462	1549	1617	840	1031	432	1491	1482		1073.23	1399.01	1130.55	1181.94	497.257	2004.21	862.175		1196.18	142.32	1121.21	786.163
WBGene00001463	47	26	15	17	18	33	73		32.5642	22.4949	20.1884	19.4889	20.7191	44.3588	42.4688		23.6841	6.05779	35.8489	13.1368
WBGene00001464	36	50	18	17	256	192	571		24.9428	43.2594	24.2261	19.4889	294.671	258.087	332.188		27.9793	10.4702	294.982	37.0511
WBGene00001465	180	74	87	82	62	5	111		124.714	64.0239	117.093	94.0052	71.3656	6.72102	64.5759		99.9591	27.2835	47.5542	35.5251
WBGene00001466	46	40	24	23	24	20	106		31.8714	34.6075	32.3015	26.3673	27.6254	26.8841	61.667		31.2869	3.49285	38.7255	19.8714
WBGene00001468	595	241	143	184	95	4	150		412.249	208.51	192.463	210.938	109.351	5.37682	87.2647		256.04	104.461	67.3307	54.7783
WBGene00001470	696	430	205	265	251	159	1081		482.228	372.031	275.909	303.797	288.916	213.729	628.888		358.491	91.843	377.177	221.205
WBGene00001475	723	538	507	587	197	147	817		500.935	465.471	682.369	672.94	226.759	197.598	475.302		580.429	113.262	299.886	152.612
WBGene00001476	1242	679	455	543	399	517	706		860.527	587.463	612.383	622.498	459.272	694.954	410.726		670.718	127.393	521.651	152.035
WBGene00001477	38	11	20	3	285	146	138		26.3285	9.51707	26.9179	3.43921	328.052	196.254	80.2835		16.5507	11.8949	201.53	123.968
WBGene00001478	1823	767	505	582	1324	752	967		1263.08	663.6	679.678	667.208	1524	1010.84	562.566		818.39	296.538	1032.47	481.083
WBGene00001479	8014	4302	2447	2964	3324	1741	8548		5552.55	3722.04	3293.41	3397.94	3826.12	2340.26	4972.92		3991.49	1056.59	3713.1	1319.97
WBGene00001480	750	349	311	314	2011	1025	1905		519.642	301.951	418.574	359.971	2314.78	1377.81	1108.26		400.034	92.8712	1600.28	633.279
WBGene00001481	87	120	91	140	59	8	195		60.2785	103.823	122.477	160.497	67.9125	10.7536	113.444		111.769	41.6471	64.0367	51.4548
WBGene00001482	69	11	25	16	3	1	30		47.8071	9.51707	33.6474	18.3425	3.45318	1.3442	17.4529		27.3285	16.9046	7.41677	8.75531
WBGene00001483	55	44	25	29	11	43	109		38.1071	38.0683	33.6474	33.2457	12.6616	57.8008	63.4123		35.7671	2.68461	44.6249	27.8229
WBGene00001484	422	748	692	823	5263	1947	5491		292.385	647.161	931.36	943.491	6058.02	2617.17	3194.47		703.599	306.434	3956.55	1842.67
WBGene00001485	208	227	157	191	232	119	311		144.114	196.398	211.306	218.963	267.046	159.96	180.929		192.695	33.7155	202.645	56.7495
WBGene00001486	144	75	49	83	69	85	140		99.7713	64.8891	65.9489	95.1516	79.4231	114.257	81.447		81.4402	18.6006	91.7092	19.5536
WBGene00001487	31	0	8	3	0	0	15		21.4785	0	10.7672	3.43921	0	0	8.72647		8.92123	9.49973	2.90882	5.03823
WBGene00001488	3912	4424	3564	4131	3546	2727	6540		2710.45	3827.59	4796.77	4735.8	4081.65	3665.65	3804.74		4017.65	977.694	3850.68	211.775
WBGene00001489	911	677	445	560	910	262	1117		631.192	585.733	598.924	641.987	1047.46	352.182	649.831		614.459	26.4847	683.159	348.837
WBGene00001490	439	394	292	318	368	80	475		304.164	340.884	393.002	364.557	423.59	107.536	276.338		350.652	37.6094	269.155	158.149
WBGene00001491	1219	833	411	613	1259	365	2985		844.592	720.702	553.163	702.746	1449.18	490.635	1736.57		705.301	119.431	1225.46	652.4
WBGene00001492	30	31	53	46	26	16	28		20.7857	26.8208	71.3325	52.7346	29.9275	21.5073	16.2894		42.9184	23.4713	22.5747	6.88144
WBGene00001493	1625	998	857	949	950	218	1623		1125.89	863.458	1153.43	1087.94	1093.51	293.037	944.204		1057.68	132.236	776.916	425.649
WBGene00001494	503	584	501	645	2019	1760	3789		348.507	505.27	674.294	739.431	2323.99	2365.8	2204.31		566.875	175.873	2298.03	83.8178
WBGene00001495	58	2	20	10	52	0	36		40.1857	1.73038	26.9179	11.464	59.8551	0	20.9435		20.0745	16.9503	26.9329	30.3737
WBGene00001496	4998	1548	979	1119	6414	757	6353		3462.9	1339.31	1317.63	1282.83	7382.89	1017.56	3695.95		1850.67	1075.07	4032.14	3195.95
WBGene00001497	2801	1796	1059	1263	1132	1015	3394		1940.69	1553.88	1425.3	1447.91	1303	1364.37	1974.51		1591.95	239.157	1547.29	371.251
WBGene00001498	2275	1103	746	901	987	826	3806		1576.25	954.303	1004.04	1032.91	1136.1	1110.31	2214.2		1141.87	291.396	1486.87	630.016
WBGene00001499	116	209	121	164	296	347	746		80.3713	180.824	162.853	188.01	340.713	466.439	433.996		153.015	49.5713	413.716	65.2702
WBGene00001500	34	47	30	19	56	43	45		23.5571	40.6639	40.3769	21.7817	64.4593	57.8008	26.1794		31.5949	10.3324	49.4798	20.4516
WBGene00001501	15344	9973	6592	7424	2783	6373	10751		10631.2	8628.52	8872.15	8510.91	3203.4	8566.62	6254.55		9160.69	991.805	6008.19	2690.08
WBGene00001502	7340	10122	6662	7894	6104	7383	11497		5085.56	8757.44	8966.36	9049.72	7026.06	9924.26	6688.55		7964.77	1923.4	7879.63	1778.73
WBGene00001503	6940	13620	10557	12077	8067	4504	11999		4808.42	11783.9	14208.6	13845.1	9285.59	6054.3	6980.59		11161.5	4367.91	7440.16	1663.95
WBGene00001505	296	436	237	315	180	194	504		205.085	377.222	318.977	361.117	207.191	260.776	293.209		315.601	77.6617	253.725	43.4406
WBGene00001506	486	184	180	131	50	71	141		336.728	159.195	242.261	150.179	57.5529	95.4385	82.0288		222.091	86.9402	78.3401	19.2103
WBGene00001507	0	0	6	4	0	0	4		0	0	8.07538	4.58562	0	0	2.32706		3.16525	3.92277	0.775686	1.34353
WBGene00001508	651	457	278	170	277	234	577		451.049	395.391	374.159	194.889	318.843	314.544	335.678		353.872	110.837	323.022	11.1695
WBGene00001509	904	539	380	469	504	209	1274		626.342	466.337	511.441	537.664	580.134	280.939	741.168		535.446	67.378	534.08	233.545
WBGene00001510	651	785	680	988	1074	394	1349		451.049	679.173	915.209	1132.65	1236.24	529.617	784.8		794.52	294.49	850.218	357.824
WBGene00001511	204	210	102	89	132	68	249		141.343	181.69	137.281	102.03	151.94	91.4059	144.859		140.586	32.5963	129.402	33.0952
WBGene00001512	44	92	39	39	66	65	155		30.4857	79.5973	52.4899	44.7098	75.9699	87.3733	90.1735		51.8207	20.6377	84.5056	7.52355
WBGene00001513	381	328	202	264	346	112	678		263.978	283.782	271.871	302.651	398.266	150.551	394.436		280.57	16.821	314.418	141.926
WBGene00001514	122	72	72	102	56	45	144		84.5285	62.2936	96.9045	116.933	64.4593	60.4892	83.7741		90.165	22.8805	69.5742	12.4567
WBGene00001515	32	1	6	9	39	45	129		22.1714	0.865188	8.07538	10.3176	44.8913	60.4892	75.0476		10.3574	8.84839	60.1427	15.0812
WBGene00001516	1183	1450	1454	1863	2162	912	1883		819.649	1254.52	1956.93	2135.75	2488.59	1225.91	1095.46		1541.71	613.499	1603.32	769.433
WBGene00001517	89	84	78	68	51	76	85		61.6642	72.6758	104.98	77.9555	58.704	102.16	49.45		79.3189	18.4044	70.1045	28.1435
WBGene00001518	466	343	185	183	607	95	1378		322.871	296.76	248.991	209.792	698.693	127.699	801.672		269.603	50.2566	542.688	363.06
WBGene00001519	491	317	251	291	163	145	318		340.192	274.265	337.82	333.604	187.623	194.91	185.001		321.47	31.588	189.178	5.1341
WBGene00001520	5637	4726	2775	3309	2488	4207	6520		3905.63	4088.88	3734.86	3793.45	2863.83	5655.07	3793.11		3880.71	155.822	4104	1421.35
WBGene00001522	1654	890	560	662	727	394	921		1145.98	770.018	753.702	758.92	836.82	529.617	535.805		857.156	192.672	634.081	175.605
WBGene00001523	260	198	83	94	241	184	247		180.143	171.307	111.709	107.762	277.405	247.334	143.696		142.73	38.3032	222.812	70.1466
WBGene00001526	871	1122	1141	1223	1620	552	1719		603.478	970.741	1535.67	1402.05	1864.72	742.001	1000.05		1127.98	424.716	1202.26	588.036
WBGene00001527	1241	780	523	609	820	302	1491		859.835	674.847	703.904	698.16	943.868	405.95	867.411		734.186	84.7025	739.076	291.018
WBGene00001528	0	0	1	0	0	0	11		0	0	1.3459	0	0	0	6.39941		0.336474	0.672948	2.13314	3.6947
WBGene00001529	0	0	0	0	0	0	0		0	0	0	0	0	0	0		0	0	0	0
WBGene00001530	8	21	5	9	15	0	2		5.54285	18.169	6.72948	10.3176	17.2659	0	1.16353		10.1897	5.6936	6.14314	9.65013
WBGene00001531	0	1	5	6	15	0	0		0	0.865188	6.72948	6.87843	17.2659	0	0		3.61827	3.69593	5.75529	9.96846
WBGene00001532	4	0	4	0	6	0	0		2.77142	0	5.38358	0	6.90635	0	0		2.03875	2.58442	2.30212	3.98738
WBGene00001533	30	2	7	2	0	0	9		20.7857	1.73038	9.42127	2.29281	0	0	5.23588		8.55754	8.87188	1.74529	3.02294
WBGene00001534	56	0	14	6	0	0	8		38.7999	0	18.8425	6.87843	0	0	4.65412		16.1302	17.0005	1.55137	2.68706
WBGene00001535	118	55	60	72	5	7	6		81.757	47.5854	80.7538	82.5411	5.75529	9.40943	3.49059		73.1593	17.065	6.21844	2.98648
WBGene00001536	5	56	24	10	3	10	52		3.46428	48.4506	32.3015	11.464	3.45318	13.442	30.2518		23.9201	20.3763	15.7157	13.5432
WBGene00001537	221	119	183	280	289	33	314		153.121	102.957	246.299	320.993	332.656	44.3588	182.674		205.843	97.0589	186.563	144.188
WBGene00001538	119	163	91	155	154	46	445		82.4499	141.026	122.477	177.693	177.263	61.8334	258.885		130.911	39.6251	165.994	99.0081
WBGene00001539	8	7	5	18	3	2	30		5.54285	6.05632	6.72948	20.6353	3.45318	2.68841	17.4529		9.74098	7.2791	7.86484	8.31234
WBGene00001540	12	0	5	0	0	0	30		8.31427	0	6.72948	0	0	0	17.4529		3.76094	4.39069	5.81765	10.0765
WBGene00001541	0	7	27	71	17	5	39		0	6.05632	36.3392	81.3947	19.568	6.72102	22.6888		30.9476	37.1991	16.3259	8.4632
WBGene00001542	0	40	12	16	14	2	19		0	34.6075	16.1508	18.3425	16.1148	2.68841	11.0535		17.2752	14.1568	9.95225	6.78062
WBGene00001543	162	71	44	62	2	0	28		112.243	61.4284	59.2194	71.0771	2.30212	0	16.2894		75.9919	24.7096	6.19718	8.8156
WBGene00001544	74	73	81	79	131	96	316		51.2714	63.1588	109.018	90.566	150.789	129.044	183.838		78.5034	26.164	154.557	27.5906
WBGene00001545	52	19	27	25	13	0	3		36.0285	16.4386	36.3392	28.6601	14.9638	0	1.74529		29.3666	9.32078	5.56969	8.18218
WBGene00001546	29	59	107	123	13	31	20		20.0928	51.0461	144.011	141.008	14.9638	41.6704	11.6353		89.0394	63.0336	22.7565	16.4642
WBGene00001547	194	65	80	58	363	56	637		134.414	56.2372	107.672	66.4915	417.834	75.2755	370.584		91.2036	36.3853	287.898	185.646
WBGene00001548	63	33	104	136	12	69	22		43.6499	28.5512	139.973	155.911	13.8127	92.7501	12.7988		92.0213	65.1908	39.7872	45.87
WBGene00001549	1	7	1	25	2	15	0		0.692856	6.05632	1.3459	28.6601	2.30212	20.1631	0		9.1888	13.199	7.4884	11.0368
WBGene00001550	22	27	10	22	16	8	23		15.2428	23.3601	13.459	25.2209	18.4169	10.7536	13.3806		19.3207	5.83432	14.1837	3.89427
WBGene00001551	4	0	3	6	36	0	17		2.77142	0	4.03769	6.87843	41.4381	0	9.89		3.42189	2.85536	17.1094	21.6418
WBGene00001552	76	10	35	47	57	9	64		52.6571	8.65188	47.1064	53.881	65.6104	12.0978	37.2329		40.5741	21.4847	38.3137	26.7726
WBGene00001553	216	60	45	36	124	80	71		149.657	51.9113	60.5653	41.2706	142.731	107.536	41.3053		75.851	49.8327	97.191	51.4983
WBGene00001554	0	0	3	9	28	0	147		0	0	4.03769	10.3176	32.2296	0	85.5194		3.58883	4.87298	39.2497	43.1897
WBGene00001555	9	33	103	77	85	11	125		6.23571	28.5512	138.627	88.2732	97.84	14.7863	72.7206		65.4218	59.8433	61.7823	42.5936
WBGene00001556	45	69	52	40	61	25	27		31.1785	59.698	69.9866	45.8562	70.2146	33.6051	15.7076		51.6798	16.8686	39.8425	27.7836
WBGene00001557	25	71	73	106	175	90	174		17.3214	61.4284	98.2504	121.519	201.435	120.978	101.227		74.6298	45.5158	141.214	53.0803
WBGene00001558	7012	8539	5411	6825	7909	7278	16756		4858.31	7387.84	7282.64	7824.21	9103.72	9783.12	9748.05		6838.25	1340.63	9544.97	382.528
WBGene00001559	671	677	581	693	225	68	328		464.906	585.733	781.966	794.458	258.988	91.4059	190.819		656.766	159.677	180.404	84.2752
WBGene00001560	394	632	612	755	693	111	563		272.985	546.799	823.688	865.536	797.684	149.207	327.533		627.252	275.284	424.808	335.004
WBGene00001561	2083	2298	1790	2100	2871	904	3759		1443.22	1988.2	2409.15	2407.45	3304.69	1215.16	2186.85		2062.01	457.598	2235.57	1045.62
WBGene00001562	525	889	897	1138	1063	414	1162		363.749	769.153	1207.27	1304.61	1223.58	556.501	676.01		911.195	432.938	818.696	355.692
WBGene00001563	421	432	464	529	213	115	711		291.692	373.761	624.496	606.448	245.176	154.584	413.635		474.099	166.809	271.131	131.462
WBGene00001564	19337	18504	21408	24488	28879	22253	15213		13397.8	16009.4	28812.9	28073.2	33241.4	29912.6	8850.38		21573.3	8009.51	24001.5	13226.4
WBGene00001565	751	798	526	724	675	368	1300		520.335	690.42	707.941	829.997	776.965	494.667	756.294		687.173	127.378	675.975	157.357
WBGene00001566	2782	2743	1918	2264	1175	902	2754		1927.53	2373.21	2581.43	2595.46	1352.49	1212.47	1602.18		2369.41	311.623	1389.05	197.408
WBGene00001568	646	341	285	296	270	187	616		447.585	295.029	383.58	339.336	310.786	251.366	358.367		366.383	65.0959	306.84	53.6094
WBGene00001569	28	12	14	13	4	0	84		19.4	10.3823	18.8425	14.9033	4.60424	0	48.8682		15.882	4.17716	17.8242	26.9833
WBGene00001570	1996	2155	1803	1864	748	425	1722		1382.94	1864.48	2426.65	2136.9	860.992	571.287	1001.8		1952.74	443.834	811.359	219.505
WBGene00001571	18	76	22	42	30	25	86		12.4714	65.7543	29.6097	48.149	34.5318	33.6051	50.0318		38.9961	23.0322	39.3895	9.22806
WBGene00001572	581	885	626	639	210	155	667		402.549	765.692	842.531	732.553	241.722	208.352	388.037		685.831	194.391	279.37	95.5758
WBGene00001574	1222	758	699	739	1483	305	2878		846.67	655.813	940.781	847.193	1707.02	409.982	1674.32		822.614	119.679	1263.77	739.586
WBGene00001575	4	34	17	19	12	23	16		2.77142	29.4164	22.8802	21.7817	13.8127	30.9167	9.30823		19.2124	11.4671	18.0126	11.4
WBGene00001577	181	28	34	20	58	87	115		125.407	24.2253	45.7605	22.9281	66.7614	116.946	66.9029		54.5802	48.3649	83.5367	28.9332
WBGene00001578	985	398	258	362	483	79	995		682.463	344.345	347.241	414.999	555.961	106.192	578.856		447.262	160.163	413.67	266.529
WBGene00001579	614	510	653	859	1092	410	1393		425.414	441.246	878.87	984.762	1256.96	551.124	810.398		682.573	291.101	872.826	357.033
WBGene00001580	866	837	632	797	1014	464	2081		600.013	724.163	850.606	913.685	1167.17	623.711	1210.65		772.117	139.19	1000.51	327.043
WBGene00001581	2384	4522	4359	4746	714	641	2478		1651.77	3912.38	5866.76	5440.84	821.856	861.635	1441.61		4217.94	1905.49	1041.7	346.904
WBGene00001582	1108	754	476	507	986	355	2521		767.685	652.352	640.647	581.227	1134.94	477.193	1466.63		660.478	77.96	1026.26	503.593
WBGene00001583	108	63	93	99	193	107	135		74.8285	54.5069	125.168	113.494	222.154	143.83	78.5382		91.9994	32.9784	148.174	71.9066
WBGene00001584	364	202	148	154	116	45	248		252.2	174.768	199.193	176.546	133.523	60.4892	144.278		200.677	36.1033	112.763	45.5889
WBGene00001585	89	90	31	57	72	53	109		61.6642	77.867	41.7228	65.3451	82.8762	71.2429	63.4123		61.6498	14.986	72.5105	9.79367
WBGene00001586	130	264	197	224	65	69	304		90.0713	228.41	265.142	256.795	74.8188	92.7501	176.856		210.104	81.5518	114.808	54.4779
WBGene00001587	43	197	66	99	200	40	169		29.7928	170.442	88.8291	113.494	230.212	53.7682	98.3182		100.64	58.2992	127.433	91.7542
WBGene00001588	147	23	17	32	32	54	174		101.85	19.8993	22.8802	36.685	36.8339	72.5871	101.227		45.3286	38.3838	70.216	32.262
WBGene00001589	316	398	305	375	434	171	761		218.943	344.345	410.498	429.902	499.56	229.859	442.723		350.922	95.3047	390.714	142.173
WBGene00001590	732	343	240	264	189	123	334		507.171	296.76	323.015	302.651	217.55	165.337	194.309		357.399	100.479	192.399	26.1588
WBGene00001591	1959	852	864	1100	428	223	1195		1357.31	737.141	1162.85	1261.05	492.653	299.758	695.209		1129.59	273.409	495.873	197.745
WBGene00001592	29	243	198	202	124	124	241		20.0928	210.241	266.487	231.574	142.731	166.681	140.205		182.099	110.464	149.873	14.6115
WBGene00001593	33	108	72	37	927	739	2333		22.8643	93.4403	96.9045	42.417	1067.03	993.367	1357.26		63.9065	37.0017	1139.22	192.385
WBGene00001594	210	174	66	81	253	193	693		145.5	150.543	88.8291	92.8588	291.218	259.432	403.163		119.433	33.1164	317.937	75.4992
WBGene00001595	33	190	162	135	27	45	48		22.8643	164.386	218.035	154.765	31.0786	60.4892	27.9247		140.012	82.9115	39.8308	17.96
WBGene00001596	1139	1237	1095	1356	788	84	1016		789.163	1070.24	1473.76	1554.52	907.034	112.913	591.073		1221.92	357.926	537.007	399.812
WBGene00001597	69	18	40	54	37	41	98		47.8071	15.5734	53.8358	61.9059	42.5892	55.1124	57.0129		44.7805	20.31	51.5715	7.83675
WBGene00001598	1684	2198	1509	1893	1904	703	3191		1166.77	1901.68	2030.96	2170.14	2191.62	944.976	1856.41		1817.39	447.384	1664.33	645.134
WBGene00001599	73	190	132	153	169	10	111		50.5785	164.386	177.658	175.4	194.529	13.442	64.5759		142.006	61.2266	90.849	93.3586
WBGene00001600	163	56	80	73	73	131	34		112.936	48.4506	107.672	83.6875	84.0273	176.091	19.78		88.1863	29.3903	93.2994	78.5668
WBGene00001601	182	208	230	233	82	50	302		126.1	179.959	309.556	267.112	94.3868	67.2102	175.693		220.682	82.983	112.43	56.4472
WBGene00001602	937	555	297	337	286	574	940		649.206	480.18	399.731	386.338	329.203	771.574	546.859		478.864	120.887	549.212	221.195
WBGene00001603	33	0	1	0	0	0	1		22.8643	0	1.3459	0	0	0	0.581765		6.05254	11.2258	0.193922	0.335882
WBGene00001604	7528	11454	11937	12863	10288	17942	8981		5215.82	9909.87	16066	14746.2	11842.1	24117.7	5224.83		11484.5	4946.52	13728.2	9586.63
WBGene00001605	0	2	0	0	7	0	0		0	1.73038	0	0	8.05741	0	0		0.432594	0.865188	2.6858	4.65195
WBGene00001606	66	12	29	45	13	0	53		45.7285	10.3823	39.031	51.5882	14.9638	0	30.8335		36.6825	18.2686	15.2658	15.419
WBGene00001607	31	33	45	64	29	30	42		21.4785	28.5512	60.5653	73.3699	33.3807	40.3261	24.4341		45.9912	24.9468	32.7137	7.96699
WBGene00001608	56	48	43	87	283	89	4		38.7999	41.529	57.8735	99.7372	325.75	119.634	2.32706		59.4849	28.1255	149.237	163.731
WBGene00001609	164	202	121	117	74	38	187		113.628	174.768	162.853	134.129	85.1784	51.0798	108.79		146.345	27.6887	81.6827	29.0135
WBGene00001612	58	74	49	107	100	32	176		40.1857	64.0239	65.9489	122.665	115.106	43.0146	102.391		73.206	34.9931	86.837	38.4802
WBGene00001613	64	30	27	28	118	19	497		44.3428	25.9557	36.3392	32.0993	135.825	25.5399	289.137		34.6842	7.72219	150.167	132.383
WBGene00001614	0	1	1	47	0	3	0		0	0.865188	1.3459	53.881	0	4.03261	0		14.023	26.5778	1.3442	2.32823
WBGene00001615	465	137	43	121	129	43	481		322.178	118.531	57.8735	138.715	148.487	57.8008	279.829		159.324	113.875	162.039	111.633
WBGene00001616	203	82	77	69	247	31	727		140.65	70.9455	103.634	79.1019	284.312	41.6704	422.943		98.5828	31.2968	249.642	192.986
WBGene00001617	205	59	58	113	279	75	157		142.036	51.0461	78.062	129.544	321.145	100.815	91.337		100.172	42.8853	171.099	130.03
WBGene00001618	0	0	0	19	18	0	0		0	0	0	21.7817	20.7191	0	0		5.44542	10.8908	6.90635	11.9622
WBGene00001619	0	34	60	42	86	15	47		0	29.4164	80.7538	48.149	98.9911	20.1631	27.3429		39.5798	33.8555	48.8324	43.5868
WBGene00001620	2200	2032	1442	1528	662	1388	2584		1524.28	1758.06	1940.78	1751.71	762.001	1865.76	1503.28		1743.71	170.544	1377.01	562.607
WBGene00001621	2189	1921	1329	1555	1153	589	1728		1516.66	1662.03	1788.7	1782.66	1327.17	791.737	1005.29		1687.51	127.972	1041.4	269.537
WBGene00001622	1	3	4	12	1	0	7		0.692856	2.59557	5.38358	13.7569	1.15106	0	4.07235		5.60722	5.76448	1.74114	2.09932
WBGene00001623	91	136	44	34	250	114	154		63.0499	117.666	59.2194	38.9778	287.765	153.239	89.5917		69.7282	33.6582	176.865	101.177
WBGene00001624	56	102	61	116	112	22	151		38.7999	88.2492	82.0997	132.983	128.919	29.5725	87.8465		85.5329	38.5341	82.1125	49.9206
WBGene00001625	104	70	35	57	37	12	77		72.057	60.5632	47.1064	65.3451	42.5892	16.1305	44.7959		61.2679	10.5526	34.5052	15.9512
WBGene00001626	0	7	0	11	0	0	40		0	6.05632	0	12.6105	0	0	23.2706		4.66669	6.01638	7.75686	13.4353
WBGene00001627	110	19	27	48	96	37	312		76.2142	16.4386	36.3392	55.0274	110.502	49.7356	181.511		46.0048	25.5708	113.916	65.9538
WBGene00001628	1398	1057	704	787	1396	725	2616		968.613	914.504	947.511	902.221	1606.88	974.549	1521.9		933.212	30.3762	1367.77	343.184
WBGene00001629	748	1212	740	774	787	912	1407		518.256	1048.61	995.963	887.317	905.883	1225.91	818.543		862.536	239.143	983.447	214.476
WBGene00001630	1896	2270	1213	1344	1565	1150	2302		1313.66	1963.98	1632.57	1540.77	1801.41	1545.84	1339.22		1612.74	269.81	1562.15	231.524
WBGene00001631	1662	1668	1045	1498	1602	683	2452		1151.53	1443.13	1406.46	1717.31	1844	918.092	1426.49		1429.61	231.533	1396.19	463.695
WBGene00001632	1184	1582	816	1080	1201	638	2252		820.342	1368.73	1098.25	1238.12	1382.42	857.603	1310.13		1131.36	234.925	1183.39	284.442
WBGene00001633	3485	3051	1710	2130	2289	3551	3837		2414.6	2639.69	2301.48	2441.84	2634.77	4773.27	2232.23		2449.4	140.662	3213.43	1365.78
WBGene00001635	785	585	413	371	317	211	911		543.892	506.135	555.855	425.316	364.886	283.627	529.988		507.8	58.9302	392.833	125.536
WBGene00001636	179	440	153	234	279	79	477		124.021	380.683	205.922	268.259	321.145	106.192	277.502		244.721	108.187	234.946	113.62
WBGene00001637	1307	1469	1093	1241	1642	596	2352		905.563	1270.96	1471.06	1422.69	1890.04	801.146	1368.31		1267.57	255.951	1353.17	544.604
WBGene00001638	396	135	119	218	232	240	360		274.371	116.8	160.162	249.916	267.046	322.609	209.435		200.312	74.2329	266.363	56.59
WBGene00001639	0	2	2	3	1	0	57		0	1.73038	2.69179	3.43921	1.15106	0	33.1606		1.96535	1.48524	11.4372	18.8218
WBGene00001640	0	33	39	41	4	30	2		0	28.5512	52.4899	47.0026	4.60424	40.3261	1.16353		32.0109	23.67	15.3646	21.6856
WBGene00001641	0	0	0	0	0	0	0		0	0	0	0	0	0	0		0	0	0	0
WBGene00001642	0	0	0	0	0	0	0		0	0	0	0	0	0	0		0	0	0	0
WBGene00001643	30	22	18	13	5	8	24		20.7857	19.0341	24.2261	14.9033	5.75529	10.7536	13.9624		19.7373	3.87776	10.1571	4.13592
WBGene00001644	402	341	266	365	139	112	395		278.528	295.029	358.008	418.438	159.997	150.551	229.797		337.501	63.9087	180.115	43.2843
WBGene00001645	591	323	268	287	1333	455	2244		409.478	279.456	360.7	329.018	1534.36	611.613	1305.48		344.663	54.6349	1150.48	480.504
WBGene00001646	106	137	86	115	149	185	314		73.4428	118.531	115.747	131.837	171.508	248.678	182.674		109.889	25.2918	200.953	41.7062
WBGene00001647	201	138	95	108	212	80	177		139.264	119.396	127.86	123.812	244.024	107.536	102.972		127.583	8.52006	151.511	80.1515
WBGene00001648	3788	4373	2564	3187	7125	4047	12327		2624.54	3783.47	3450.88	3653.59	8201.29	5440	7171.41		3378.12	520.695	6937.57	1395.42
WBGene00001649	1467	1464	787	1130	999	1166	1470		1016.42	1266.64	1059.22	1295.44	1149.91	1567.34	855.194		1159.43	141.992	1190.81	357.832
WBGene00001650	121	378	262	274	711	139	1434		83.8356	327.041	352.625	314.115	818.403	186.844	834.25		269.404	124.743	613.166	369.29
WBGene00001651	941	577	653	721	346	192	971		651.978	499.214	878.87	826.558	398.266	258.087	564.893		714.155	173.043	407.082	153.593
WBGene00001653	447	92	100	97	128	24	553		309.707	79.5973	134.59	111.201	147.336	32.2609	321.716		158.774	103.114	167.104	145.737
WBGene00001660	640	170	214	181	240	109	661		443.428	147.082	288.022	207.499	276.254	146.518	384.546		271.508	128.333	269.106	119.175
WBGene00001661	497	302	160	186	202	118	580		344.35	261.287	215.343	213.231	232.514	158.616	337.423		258.553	61.3451	242.851	89.8507
WBGene00001662	1507	833	483	592	750	682	1923		1044.13	720.702	650.068	678.672	863.294	916.748	1118.73		773.394	182.81	966.258	134.725
WBGene00001663	191	129	82	76	25	38	178		132.336	111.609	110.363	87.1268	28.7765	51.0798	103.554		110.359	18.4776	61.1368	38.3899
WBGene00001664	103	18	40	29	19	22	124		71.3642	15.5734	53.8358	33.2457	21.8701	29.5725	72.1388		43.5048	24.2782	41.1938	27.0745
WBGene00001665	136	33	30	28	157	52	122		94.2284	28.5512	40.3769	32.0993	180.716	69.8987	70.9753		48.814	30.6791	107.197	63.672
WBGene00001666	86	39	9	25	5	18	45		59.5856	33.7423	12.1131	28.6601	5.75529	24.1957	26.1794		33.5253	19.6752	18.7101	11.263
WBGene00001667	0	16	0	1	0	0	2		0	13.843	0	1.1464	0	0	1.16353		3.74735	6.7521	0.387843	0.671764
WBGene00001668	10	47	21	29	19	33	82		6.92856	40.6639	28.2638	33.2457	21.8701	44.3588	47.7047		27.2755	14.4898	37.9779	14.0497
WBGene00001669	66	94	20	24	223	9	651		45.7285	81.3277	26.9179	27.5137	256.686	12.0978	378.729		45.372	25.5109	215.838	186.698
WBGene00001670	0	35	3	13	32	0	48		0	30.2816	4.03769	14.9033	36.8339	0	27.9247		12.3056	13.536	21.5862	19.2176
WBGene00001671	268	179	80	105	195	123	220		185.685	154.869	107.672	120.372	224.456	165.337	127.988		142.15	35.2142	172.594	48.6418
WBGene00001672	0	2	11	11	92	58	292		0	1.73038	14.8049	12.6105	105.897	77.9639	169.875		7.28642	7.50186	117.912	47.1189
WBGene00001673	18	7	14	13	33	0	27		12.4714	6.05632	18.8425	14.9033	37.9849	0	15.7076		13.0684	5.36138	17.8975	19.0869
WBGene00001674	190	158	76	105	240	138	306		131.643	136.7	102.288	120.372	276.254	185.5	178.02		122.751	15.2536	213.258	54.6842
WBGene00001675	0	9	9	24	0	0	0		0	7.7867	12.1131	27.5137	0	0	0		11.8534	11.5809	0	0
WBGene00001676	29	37	15	33	22	1	102		20.0928	32.012	20.1884	37.8314	25.3233	1.3442	59.34		27.5311	8.85844	28.6692	29.1423
WBGene00001677	93	131	83	94	115	116	150		64.4356	113.34	111.709	107.762	132.372	155.928	87.2647		99.3117	23.3683	125.188	34.8907
WBGene00001678	20	5	10	14	15	1	65		13.8571	4.32594	13.459	16.0497	17.2659	1.3442	37.8147		11.9229	5.19117	18.8083	18.2841
WBGene00001679	732	1528	1453	1782	2897	1973	5308		507.171	1322.01	1955.59	2042.89	3334.62	2652.12	3088.01		1456.91	709.99	3024.91	345.597
WBGene00001680	295	178	102	124	299	193	846		204.393	154.004	137.281	142.154	344.167	259.432	492.173		159.458	30.7684	365.257	117.795
WBGene00001681	77	59	32	29	45	46	51		53.3499	51.0461	43.0687	33.2457	51.7976	61.8334	29.67		45.1776	9.09292	47.767	16.4562
WBGene00001682	313	241	118	170	293	330	563		216.864	208.51	158.816	194.889	337.26	443.588	327.533		194.77	25.6233	369.46	64.38
WBGene00001683	43	174	59	81	69	119	174		29.7928	150.543	79.4079	92.8588	79.4231	159.96	101.227		88.1506	49.6555	113.537	41.6559
WBGene00001684	10043	11605	9451	11395	6845	10121	12458		6958.35	10040.5	12720.1	13063.3	7879	13604.7	7247.62		10695.6	2834.34	9577.11	3502.25
WBGene00001685	12914	14210	10739	13210	8701	12172	17563		8947.54	12294.3	14453.6	15144	10015.4	16361.7	10217.5		12709.9	2786.47	12198.2	3607.09
WBGene00001686	121	186	107	165	107	177	334		83.8356	160.925	144.011	189.157	123.163	237.924	194.309		144.482	44.5137	185.132	57.9283
WBGene00001687	261	371	283	162	168	5	415		180.835	320.985	380.889	185.718	193.378	6.72102	241.432		267.107	99.8601	147.177	123.989
WBGene00001688	287	91	76	72	77	65	213		198.85	78.7321	102.288	82.5411	88.6315	87.3733	123.916		115.603	56.4501	99.9736	20.7442
WBGene00001689	94	150	37	49	67	53	137		65.1285	129.778	49.7982	56.1738	77.1209	71.2429	79.7018		75.2197	36.9119	76.0219	4.33523
WBGene00001690	339	500	292	277	270	152	267		234.878	432.594	393.002	317.554	310.786	204.319	155.331		344.507	87.285	223.479	79.4787
WBGene00001691	114	129	113	83	16	12	40		78.9856	111.609	152.086	95.1516	18.4169	16.1305	23.2706		109.458	31.3849	19.2727	3.64617
WBGene00001692	12620	10436	6530	8125	3970	8137	9438		8743.84	9029.11	8788.7	9314.54	4569.7	10937.8	5490.69		8969.05	262.178	6999.4	3441.7
WBGene00001693	15	3	12	14	56	21	17		10.3928	2.59557	16.1508	16.0497	64.4593	28.2283	9.89		11.2972	6.39477	34.1925	27.7692
WBGene00001694	1907	2368	1362	1633	742	2184	1269		1321.28	2048.77	1833.11	1872.08	854.086	2935.74	738.259		1768.81	312.762	1509.36	1236.64
WBGene00001695	1112	1812	2405	2673	2128	1031	294		770.456	1567.72	3236.88	3064.34	2449.45	1385.88	171.039		2159.85	1191.52	1335.46	1140.04
WBGene00001696	90	157	137	195	159	97	157		62.3571	135.835	184.388	223.549	183.018	130.388	91.337		151.532	69.4371	134.914	46.008
WBGene00001697	0	0	1	0	13	0	55		0	0	1.3459	0	14.9638	0	31.9971		0.336474	0.672948	15.6536	16.0097
WBGene00001698	14	18	2	4	2	0	14		9.69999	15.5734	2.69179	4.58562	2.30212	0	8.1447		8.1377	5.77366	3.48227	4.19865
WBGene00001699	20454	15979	8751	10285	4082	14525	11638		14171.7	13824.8	11777.9	11790.8	4698.62	19524.6	6770.58		12891.3	1286.03	10331.3	8028.77
WBGene00001700	0	17	20	13	0	0	0		0	14.7082	26.9179	14.9033	0	0	0		14.1323	11.017	0	0
WBGene00001701	83	166	67	104	202	119	56		57.5071	143.621	90.175	119.226	232.514	159.96	32.5788		102.632	37.1794	141.684	101.213
WBGene00001702	1279	1035	688	758	415	1016	1244		886.163	895.47	925.977	868.975	477.689	1365.71	723.715		894.146	23.8904	855.706	458.489
WBGene00001703	5311	4739	3333	3659	5131	5514	978		3679.76	4100.13	4485.87	4194.69	5906.08	7411.95	568.966		4115.11	333.443	4629	3595.8
WBGene00001704	23	22	18	26	14	7	3		15.9357	19.0341	24.2261	29.8065	16.1148	9.40943	1.74529		22.2506	6.08874	9.08985	7.19009
WBGene00001705	3	11	12	6	26	9	38		2.07857	9.51707	16.1508	6.87843	29.9275	12.0978	22.1071		8.65621	5.86899	21.3775	8.93721
WBGene00001706	36	25	8	10	332	580	79		24.9428	21.6297	10.7672	11.464	382.152	779.639	45.9594		17.2009	7.16138	402.583	367.266
WBGene00001707	71	27	28	45	46	7	55		49.1928	23.3601	37.6851	51.5882	52.9487	9.40943	31.9971		40.4565	12.9126	31.4517	21.7748
WBGene00001708	674	1109	811	965	1533	579	2488		466.985	959.494	1091.52	1106.28	1764.57	778.295	1447.43		906.07	300.07	1330.1	503.499
WBGene00001709	0	57	27	39	56	0	92		0	49.3157	36.3392	44.7098	64.4593	0	53.5223		32.5912	22.3816	39.3272	34.4946
WBGene00001710	78	294	219	266	108	253	88		54.0428	254.365	294.751	304.944	124.314	340.084	51.1953		227.026	117.372	171.864	150.2
WBGene00001711	120	267	310	260	203	69	141		83.1427	231.005	417.228	298.065	233.665	92.7501	82.0288		257.36	139.357	136.148	84.6222
WBGene00001712	43	102	45	54	58	7	16		29.7928	88.2492	60.5653	61.9059	66.7614	9.40943	9.30823		60.1283	23.9052	28.493	33.1414
WBGene00001713	766	1060	834	1003	2140	2031	439		530.728	917.1	1122.48	1149.84	2463.27	2730.08	255.395		930.037	285.753	1816.25	1358.3
WBGene00001714	9385	14406	10168	12020	6328	8118	7333		6502.46	12463.9	13685.1	13779.8	7283.9	10912.3	4266.08		11607.8	3455.91	7487.41	3327.76
WBGene00001715	81	152	91	123	116	123	1		56.1213	131.509	122.477	141.008	133.523	165.337	0.581765		112.779	38.5218	99.8139	87.3974
WBGene00001716	1282	3840	2563	2972	991	1199	1161		888.242	3322.32	3449.53	3407.11	1140.7	1611.7	675.429		2766.8	1253.49	1142.61	468.139
WBGene00001717	44	24	18	6	44	14	24		30.4857	20.7645	24.2261	6.87843	50.6466	18.8189	13.9624		20.5887	9.98638	27.8093	19.9262
WBGene00001718	0	2	8	5	25	0	0		0	1.73038	10.7672	5.73202	28.7765	0	0		4.55739	4.7855	9.59216	16.6141
WBGene00001719	2855	2578	1384	1756	1335	1780	2292		1978.1	2230.46	1862.72	2013.09	1536.66	2392.68	1333.4		2021.09	153.652	1754.25	562.163
WBGene00001720	5	0	3	6	0	0	0		3.46428	0	4.03769	6.87843	0	0	0		3.5951	2.82359	0	0
WBGene00001721	221	138	131	136	149	72	154		153.121	119.396	176.312	155.911	171.508	96.7828	89.5917		151.185	23.5797	119.294	45.3611
WBGene00001722	0	13	10	10	103	44	32		0	11.2474	13.459	11.464	118.559	59.145	18.6165		9.04261	6.11004	65.4402	50.2678
WBGene00001723	36	7	41	46	591	72	639		24.9428	6.05632	55.1817	52.7346	680.276	96.7828	371.748		34.7289	23.5259	382.935	291.907
WBGene00001724	11872	15425	9019	10630	1636	4114	4750		8225.59	13345.5	12138.6	12186.3	1883.13	5530.06	2763.38		11474	2236.36	3392.19	1903.04
WBGene00001725	4913	8967	13195	14070	10008	7894	4296		3404	7758.14	17759.1	16129.9	11519.8	10611.2	2499.26		11262.8	6829.69	8210.07	4966.53
WBGene00001726	10	0	12	5	3	0	2		6.92856	0	16.1508	5.73202	3.45318	0	1.16353		7.20283	6.68791	1.5389	1.75693
WBGene00001727	54	62	42	82	242	35	117		37.4142	53.6417	56.5276	94.0052	278.556	47.0472	68.0665		60.3972	23.9327	131.223	128.026
WBGene00001728	9	0	0	0	0	0	0		6.23571	0	0	0	0	0	0		1.55893	3.11785	0	0
WBGene00001729	0	4	0	0	0	2	0		0	3.46075	0	0	0	2.68841	0		0.865188	1.73038	0.896137	1.55215
WBGene00001730	1602	1288	860	1037	1708	3699	225		1109.96	1114.36	1157.47	1188.82	1966.01	4972.21	130.897		1142.65	37.5081	2356.37	2444.15
WBGene00001731	57	81	48	45	48	52	46		39.4928	70.0803	64.603	51.5882	55.2508	69.8987	26.7612		56.4411	13.7045	50.6369	21.9357
WBGene00001732	0	0	0	0	0	0	58		0	0	0	0	0	0	33.7423		0	0	11.2474	19.4812
WBGene00001733	0	1	0	0	6	6	3		0	0.865188	0	0	6.90635	8.06523	1.74529		0.216297	0.432594	5.57229	3.36455
WBGene00001734	0	10	0	1	2	0	1		0	8.65188	0	1.1464	2.30212	0	0.581765		2.44957	4.17004	0.961294	1.19707
WBGene00001735	7	18	4	10	15	7	1		4.84999	15.5734	5.38358	11.464	17.2659	9.40943	0.581765		9.31775	5.13738	9.08569	8.34677
WBGene00001736	12	28	18	6	217	152	30		8.31427	24.2253	24.2261	6.87843	249.78	204.319	17.4529		15.911	9.61884	157.184	123.127
WBGene00001737	0	0	0	2	0	0	0		0	0	0	2.29281	0	0	0		0.573202	1.1464	0	0
WBGene00001738	0	0	1	0	0	0	0		0	0	1.3459	0	0	0	0		0.336474	0.672948	0	0
WBGene00001739	2	0	0	0	0	0	0		1.38571	0	0	0	0	0	0		0.346428	0.692856	0	0
WBGene00001740	120	80	42	28	65	22	208		83.1427	69.2151	56.5276	32.0993	74.8188	29.5725	121.007		60.2462	21.6854	75.1328	45.7181
WBGene00001743	361	138	99	124	117	39	639		250.121	119.396	133.244	142.154	134.674	52.424	371.748		161.229	59.9967	186.282	165.799
WBGene00001744	2453	2069	1559	1789	1606	984	3529		1699.58	1790.07	2098.25	2050.92	1848.6	1322.7	2053.05		1909.71	194.899	1741.45	376.781
WBGene00001745	1240	3289	4946	5445	9481	3319	10219		859.142	2845.6	6656.8	6242.17	10913.2	4461.42	5945.05		4150.93	2780.43	7106.55	3379.08
WBGene00001746	1039	1464	1179	1384	1773	1374	2109		719.878	1266.64	1586.81	1586.62	2040.83	1846.94	1226.94		1289.99	408.929	1704.9	425.127
WBGene00001747	2945	6164	3656	4622	4213	3577	7801		2040.46	5333.02	4920.6	5298.68	4849.41	4808.22	4538.35		4398.19	1582.89	4731.99	168.963
WBGene00001748	875	822	436	603	989	1018	2010		606.249	711.185	586.811	691.282	1138.4	1368.4	1169.35		648.882	61.5083	1225.38	124.821
WBGene00001749	2347	1345	920	1068	2550	3963	4023		1626.13	1163.68	1238.22	1224.36	2935.2	5327.08	2340.44		1313.1	211.185	3534.24	1580.87
WBGene00001750	149	60	30	26	292	138	369		103.236	51.9113	40.3769	29.8065	336.109	185.5	214.671		56.3326	32.5456	245.427	79.8761
WBGene00001751	308	142	154	124	521	151	754		213.4	122.857	207.268	142.154	599.702	202.975	438.651		171.42	45.6883	413.776	199.53
WBGene00001752	7051	6738	3396	4237	1104	2617	2458		4885.33	5829.64	4570.66	4857.32	1270.77	3517.78	1429.98		5035.74	548.036	2072.84	1253.88
WBGene00001753	40010	31614	20039	23825	16850	25752	16389		27721.2	27352.1	26970.4	27313.1	19395.3	34616	9534.54		27339.2	307.005	21181.9	12635.8
WBGene00001754	6308	3572	2279	2675	1161	2188	3326		4370.54	3090.45	3067.3	3066.63	1336.38	2941.12	1934.95		3398.73	647.966	2070.82	810.952
WBGene00001755	16899	12971	8920	10199	7465	15785	8065		11708.6	11222.4	12005.4	11692.2	8592.65	21218.3	4691.93		11657.1	323.619	11501	8638.5
WBGene00001756	0	0	0	6	64	27	81		0	0	0	6.87843	73.6678	36.2935	47.1229		1.71961	3.43921	52.3614	19.2299
WBGene00001757	53	46	45	64	150	32	95		36.7214	39.7987	60.5653	73.3699	172.659	43.0146	55.2676		52.6138	17.4245	90.3137	71.5757
WBGene00001758	13533	15457	9360	11323	7787	14472	9290		9376.42	13373.2	12597.6	12980.7	8963.3	19453.3	5404.59		12082	1831.3	11273.7	7303.79
WBGene00001759	14	10	21	15	49	43	189		9.69999	8.65188	28.2638	17.1961	56.4019	57.8008	109.954		15.9529	9.04632	74.7187	30.5222
WBGene00001760	514	295	198	210	430	350	667		356.128	255.231	266.487	240.745	494.955	470.472	388.037		279.648	52.0642	451.155	56.0156
WBGene00001761	15660	10094	6202	7335	3305	6372	7793		10850.1	8733.21	8347.25	8408.88	3804.25	8565.27	4533.69		9084.87	1188.96	5634.4	2564.28
WBGene00001762	67	5	16	7	10	2	35		46.4214	4.32594	21.5343	8.02483	11.5106	2.68841	20.3618		20.0766	19.0569	11.5203	8.83668
WBGene00001763	127	42	27	62	56	42	100		87.9927	36.3379	36.3392	71.0771	64.4593	56.4566	58.1765		57.9367	25.8779	59.6975	4.21258
WBGene00001764	312	186	113	119	209	278	396		216.171	160.925	152.086	136.422	240.571	373.689	230.379		166.401	34.6924	281.546	79.9604
WBGene00001765	0	14	5	2	1	4	9		0	12.1126	6.72948	2.29281	1.15106	5.37682	5.23588		5.28373	5.34127	3.92125	2.40009
WBGene00001766	28	29	14	5	0	0	18		19.4	25.0905	18.8425	5.73202	0	0	10.4718		17.2663	8.19134	3.49059	6.04588
WBGene00001767	248	158	99	132	672	1078	209		171.828	136.7	133.244	151.325	773.512	1449.05	121.589		148.274	17.5498	781.384	663.767
WBGene00001768	26941	18758	12940	14881	7632	19555	12261		18666.2	16229.2	17415.9	17059.6	8784.88	26285.9	7133.02		17342.7	1012.77	14067.9	10613.3
WBGene00001769	183	142	79	85	456	135	390		126.793	122.857	106.326	97.4444	524.883	181.468	226.888		113.355	13.8252	311.08	186.547
WBGene00001770	928	504	323	376	313	354	273		642.971	436.055	434.724	431.048	360.281	475.849	158.822		486.2	104.535	331.651	160.441
WBGene00001771	0	15	8	11	4	13	2		0	12.9778	10.7672	12.6105	4.60424	17.4747	1.16353		9.08886	6.13595	7.74748	8.59786
WBGene00001772	2779	2300	1429	1719	1096	1946	2244		1925.45	1989.93	1923.29	1970.67	1261.56	2615.82	1305.48		1952.33	33.2497	1727.62	769.519
WBGene00001773	28	2	8	6	0	0	5		19.4	1.73038	10.7672	6.87843	0	0	2.90882		9.69399	7.4544	0.969608	1.67941
WBGene00001774	3814	3480	2338	2866	925	1933	2642		2642.55	3010.86	3146.71	3285.6	1064.73	2598.35	1537.02		3021.43	276.367	1733.37	785.436
WBGene00001775	17022	13406	10068	11340	3538	5599	12582		11793.8	11598.7	13550.5	13000.2	4072.45	7526.2	7319.76		12485.8	942.332	6306.14	1937.19
WBGene00001776	370	237	120	152	75	167	296		256.357	205.05	161.508	174.254	86.3294	224.482	172.202		199.292	42.2064	161.005	69.7538
WBGene00001777	41	7	9	13	20	31	10		28.4071	6.05632	12.1131	14.9033	23.0212	41.6704	5.81765		15.3699	9.44345	23.5031	17.9312
WBGene00001778	20	1	6	11	79	32	54		13.8571	0.865188	8.07538	12.6105	90.9337	43.0146	31.4153		8.85204	5.87564	55.1212	31.5521
WBGene00001779	25	8	3	3	29	14	23		17.3214	6.92151	4.03769	3.43921	33.3807	18.8189	13.3806		7.92995	6.4429	21.8601	10.3411
WBGene00001780	0	0	0	0	0	8	0		0	0	0	0	0	10.7536	0		0	0	3.58455	6.20862
WBGene00001781	184	81	69	68	88	159	66		127.486	70.0803	92.8668	77.9555	101.293	213.729	38.3965		92.097	25.4143	117.806	88.8248
WBGene00001782	24	11	9	5	191	97	453		16.6285	9.51707	12.1131	5.73202	219.852	130.388	263.539		10.9977	4.57785	204.593	67.8746
WBGene00001783	2	20	7	23	41	34	75		1.38571	17.3038	9.42127	26.3673	47.1934	45.703	43.6323		13.6195	10.6985	45.5096	1.78839
WBGene00001784	545	458	265	343	216	352	727		377.607	396.256	356.662	393.217	248.629	473.16	422.943		380.936	18.1275	381.577	117.843
WBGene00001785	0	0	0	0	0	0	0		0	0	0	0	0	0	0		0	0	0	0
WBGene00001786	5818	6830	4038	4840	1164	3572	1859		4031.04	5909.24	5434.73	5548.6	1339.83	4801.5	1081.5		5230.9	825.084	2407.61	2077.19
WBGene00001787	176	84	53	74	82	136	146		121.943	72.6758	71.3325	84.8339	94.3868	182.812	84.9376		87.6962	23.6248	120.712	53.9871
WBGene00001788	180	175	54	100	81	226	311		124.714	151.408	72.6784	114.64	93.2358	303.79	180.929		115.86	32.7016	192.652	105.766
WBGene00001789	690	208	110	149	678	335	301		478.071	179.959	148.049	170.814	780.418	450.309	175.111		244.223	156.475	468.613	303.068
WBGene00001790	6664	4519	3155	3384	1999	2143	4030		4617.19	3909.79	4246.3	3879.43	2300.97	2880.63	2344.51		4163.18	345.33	2508.7	322.834
WBGene00001791	135	78	41	43	90	33	111		93.5356	67.4847	55.1817	49.2954	103.595	44.3588	64.5759		66.3744	19.6293	70.8433	30.1115
WBGene00001792	16	43	12	12	40	25	36		11.0857	37.2031	16.1508	13.7569	46.0424	33.6051	20.9435		19.5491	11.9498	33.5303	12.5496
WBGene00001793	1933	4009	2224	2775	1058	1850	2091		1339.29	3468.54	2993.27	3181.27	1217.82	2486.78	1216.47		2745.59	957.688	1640.36	733.024
WBGene00001794	7622	6042	3422	4090	2267	2967	9707		5280.95	5227.47	4605.66	4688.8	2609.45	3988.26	5647.19		4950.72	352.758	4081.63	1521.02
WBGene00001795	396	237	117	73	68	29	319		274.371	205.05	157.47	83.6875	78.272	38.9819	185.583		180.145	80.2434	100.946	75.885
WBGene00001796	177	54	27	35	6	18	74		122.636	46.7202	36.3392	40.1242	6.90635	24.1957	43.0506		61.4548	41.0121	24.7175	18.0778
WBGene00001803	252	82	133	140	543	236	415		174.6	70.9455	179.004	160.497	625.025	317.232	241.432		146.262	50.8274	394.563	203.152
WBGene00001804	3	19	6	6	29	35	3		2.07857	16.4386	8.07538	6.87843	33.3807	47.0472	1.74529		8.36774	5.97204	27.3911	23.2373
WBGene00001805	84	80	48	35	117	29	101		58.1999	69.2151	64.603	40.1242	134.674	38.9819	58.7582		58.0355	12.7666	77.4714	50.5161
WBGene00001806	32	54	24	43	32	2	10		22.1714	46.7202	32.3015	49.2954	36.8339	2.68841	5.81765		37.6221	12.7289	15.1133	18.8755
WBGene00001808	1040	736	554	630	378	396	758		720.57	636.779	745.626	722.235	435.1	532.305	440.978		706.303	47.7401	469.461	54.5039
WBGene00001811	45	31	25	29	87	1	102		31.1785	26.8208	33.6474	33.2457	100.142	1.3442	59.34		31.2231	3.12784	53.6088	49.6477
WBGene00001812	986	477	396	443	1066	1040	1745		683.156	412.695	532.975	507.857	1227.03	1397.97	1015.18		534.171	112.022	1213.39	191.761
WBGene00001813	1103	745	583	630	690	698	1648		764.22	644.565	784.657	722.235	794.231	938.255	958.748		728.92	61.9494	897.078	89.6558
WBGene00001814	9619	13388	14700	16410	2378	3085	5614		6664.58	11583.1	19784.7	18812.5	2737.22	4146.87	3266.03		14211.2	6220.76	3383.37	712.116
WBGene00001815	519	593	355	519	177	221	388		359.592	513.057	477.793	594.984	203.737	297.069	225.725		486.357	97.7332	242.177	48.7926
WBGene00001816	2471	3347	2446	2811	942	1202	1869		1712.05	2895.79	3292.06	3222.54	1084.3	1615.73	1087.32		2780.61	733.026	1262.45	305.957
WBGene00001817	332	333	220	396	615	121	974		230.028	288.108	296.097	453.976	707.901	162.649	566.639		317.052	95.9136	479.063	282.979
WBGene00001818	0	0	0	0	0	0	0		0	0	0	0	0	0	0		0	0	0	0
WBGene00001819	3752	2118	1437	1833	927	600	3514		2599.6	1832.47	1934.05	2101.36	1067.03	806.523	2044.32		2116.87	340.378	1305.96	652.572
WBGene00001820	708	956	719	890	295	589	453		490.542	827.12	967.699	1020.3	339.562	791.737	263.539		826.415	238.302	464.946	285.55
WBGene00001821	161	141	69	96	215	62	266		111.55	121.992	92.8668	110.055	247.478	83.3407	154.749		109.116	12.064	161.856	82.2989
WBGene00001823	182	208	107	94	76	118	287		126.1	179.959	144.011	107.762	87.4805	158.616	166.966		139.458	30.7904	137.688	43.6807
WBGene00001824	345	848	819	1144	328	117	760		239.035	733.68	1102.29	1311.49	377.547	157.272	442.141		846.623	470.242	325.653	149.356
WBGene00001827	957	455	162	300	445	219	1117		663.063	393.661	218.035	343.921	512.221	294.381	649.831		404.67	187.449	485.478	179.228
WBGene00001828	0	0	0	0	0	0	0		0	0	0	0	0	0	0		0	0	0	0
WBGene00001829	342	123	88	159	93	48	177		236.957	106.418	118.439	182.278	107.048	64.5218	102.972		161.023	60.5883	91.5142	23.4648
WBGene00001830	214	158	144	139	26	56	185		148.271	136.7	193.809	159.35	29.9275	75.2755	107.626		159.533	24.6513	70.9432	39.0302
WBGene00001831	105	47	38	47	60	35	146		72.7499	40.6639	51.1441	53.881	69.0635	47.0472	84.9376		54.6097	13.3678	67.0161	19.028
WBGene00001832	410	218	170	228	124	40	244		284.071	188.611	228.802	261.38	142.731	53.7682	141.951		240.716	41.4871	112.817	51.139
WBGene00001833	230	312	171	222	117	65	415		159.357	269.939	230.148	254.502	134.674	87.3733	241.432		228.486	48.9106	154.493	78.9186
WBGene00001834	1025	1210	689	801	954	978	2628		710.178	1046.88	927.322	918.27	1098.11	1314.63	1528.88		900.662	139.862	1313.87	215.385
WBGene00001835	183	118	70	102	181	58	466		126.793	102.092	94.2127	116.933	208.342	77.9639	271.102		110.008	14.6269	185.803	98.5222
WBGene00001836	420	317	202	207	460	394	775		291	274.265	271.871	237.306	529.487	529.617	450.868		268.61	22.5378	503.324	45.4285
WBGene00001837	70	144	133	94	181	81	299		48.4999	124.587	179.004	107.762	208.342	108.881	173.948		114.963	53.7373	163.723	50.5127
WBGene00001838	95	125	119	140	35	86	156		65.8213	108.149	160.162	160.497	40.2871	115.602	90.7553		123.657	45.7356	82.2147	38.3768
WBGene00001839	0	0	0	0	17	0	0		0	0	0	0	19.568	0	0		0	0	6.52267	11.2976
WBGene00001840	3815	2858	1761	1959	2431	2586	7929		2643.25	2472.71	2370.12	2245.81	2798.22	3476.11	4612.81		2432.97	168.102	3629.05	916.91
WBGene00001841	31	16	14	9	593	274	1441		21.4785	13.843	18.8425	10.3176	682.578	368.312	838.323		16.1204	4.99927	629.738	239.419
WBGene00001842	121	224	111	137	140	257	102		83.8356	193.802	149.394	157.057	161.148	345.461	59.34		146.022	45.7648	188.65	145.029
WBGene00001843	13343	9726	6727	7877	6019	6762	9531		9244.78	8414.82	9053.84	9030.23	6928.22	9089.51	5544.8		8935.92	360.434	7187.51	1786.53
WBGene00001844	542	285	212	263	328	94	913		375.528	246.579	285.33	301.504	377.547	126.355	531.151		302.235	54.0241	345.018	204.349
WBGene00001851	2484	3529	3130	3342	5261	2323	7874		1721.05	3053.25	4212.65	3831.28	6055.72	3122.59	4580.81		3204.56	1100.41	4586.37	1466.57
WBGene00001852	228	121	69	71	307	390	691		157.971	104.688	92.8668	81.3947	353.375	524.24	401.999		109.23	33.857	426.538	88.0359
WBGene00001853	6029	6714	6133	6897	4957	4000	8178		4177.23	5808.88	8254.38	7906.75	5705.8	5376.82	4757.67		6536.81	1908.25	5280.1	481.407
WBGene00001854	3752	5332	4321	5102	3180	2197	4840		2599.6	4613.18	5815.62	5848.96	3660.37	2953.22	2815.74		4719.34	1525.61	3143.11	453.202
WBGene00001855	3944	6559	5986	6926	2274	1142	2614		2732.62	5674.77	8056.53	7940	2617.51	1535.08	1520.73		6100.98	2498.91	1891.11	629.122
WBGene00001856	3817	4321	3688	4262	1575	1078	2353		2644.63	3738.48	4963.66	4885.98	1812.92	1449.05	1368.89		4058.19	1096.28	1543.62	236.637
WBGene00001857	11	0	5	9	5	0	6		7.62142	0	6.72948	10.3176	5.75529	0	3.49059		6.16714	4.38526	3.08196	2.89932
WBGene00001858	273	160	90	100	95	49	109		189.15	138.43	121.131	114.64	109.351	65.866	63.4123		140.838	33.7368	79.543	25.8433
WBGene00001859	0	0	0	0	0	0	0		0	0	0	0	0	0	0		0	0	0	0
WBGene00001860	689	422	234	321	262	158	806		477.378	365.11	314.94	367.996	301.577	212.384	468.902		381.356	68.4928	327.621	130.227
WBGene00001862	67	58	27	24	28	23	111		46.4214	50.1809	36.3392	27.5137	32.2296	30.9167	64.5759		40.1138	10.233	42.5741	19.0654
WBGene00001863	2007	861	580	743	446	301	1879		1390.56	744.927	780.62	851.779	513.372	404.606	1093.14		941.972	302.34	670.371	370.142
WBGene00001864	294	172	39	87	47	3	54		203.7	148.812	52.4899	99.7372	54.0998	4.03261	31.4153		126.185	64.9384	29.8492	25.0703
WBGene00001865	220	215	93	141	178	100	265		152.428	186.016	125.168	161.643	204.888	134.42	154.168		156.314	25.1378	164.492	36.3508
WBGene00001867	67	42	31	34	43	21	137		46.4214	36.3379	41.7228	38.9778	49.4955	28.2283	79.7018		40.865	4.30756	52.4752	25.8658
WBGene00001869	114	51	40	28	64	2	107		78.9856	44.1246	53.8358	32.0993	73.6678	2.68841	62.2488		52.2613	19.9113	46.2017	38.1137
WBGene00001872	42	23	15	19	35	3	45		29.1	19.8993	20.1884	21.7817	40.2871	4.03261	26.1794		22.7424	4.31846	23.4997	18.2752
WBGene00001874	577	516	393	509	277	264	1092		399.778	446.437	528.937	583.52	318.843	354.87	635.287		489.668	82.2585	436.333	173.238
WBGene00001875	36	36	35	21	21	44	34		24.9428	31.1468	47.1064	24.0745	24.1722	59.145	19.78		31.8176	10.6679	34.3657	21.5716
WBGene00001876	51	41	22	14	14	19	17		35.3357	35.4727	29.6097	16.0497	16.1148	25.5399	9.89		29.1169	9.1299	17.1816	7.87929
WBGene00001877	490	482	346	406	145	186	320		339.5	417.021	465.68	465.44	166.904	250.022	186.165		421.91	59.515	201.03	43.5076
WBGene00001878	506	336	227	298	143	179	248		350.585	290.703	305.518	341.629	164.601	240.613	144.278		322.109	28.5976	183.164	50.7793
WBGene00001879	362	233	156	163	126	250	204		250.814	201.589	209.96	186.864	145.033	336.051	118.68		212.307	27.3893	199.922	118.626
WBGene00001880	105	140	71	85	43	66	73		72.7499	121.126	95.5586	97.4444	49.4955	88.7175	42.4688		96.7198	19.7662	60.2273	24.9222
WBGene00001881	99	88	54	99	58	109	54		68.5928	76.1366	72.6784	113.494	66.7614	146.518	31.4153		82.7254	20.7428	81.565	58.9622
WBGene00001882	52	95	56	59	48	46	42		36.0285	82.1929	75.3702	67.6379	55.2508	61.8334	24.4341		65.3074	20.4048	47.1728	19.9654
WBGene00001883	0	0	0	0	0	0	0		0	0	0	0	0	0	0		0	0	0	0
WBGene00001884	0	0	0	0	0	0	0		0	0	0	0	0	0	0		0	0	0	0
WBGene00001885	113	78	40	44	26	65	70		78.2927	67.4847	53.8358	50.4418	29.9275	87.3733	40.7235		62.5138	12.8417	52.6748	30.5308
WBGene00001886	0	2	0	0	0	5	0		0	1.73038	0	0	0	6.72102	0		0.432594	0.865188	2.24034	3.88039
WBGene00001887	0	2	1	1	1	0	0		0	1.73038	1.3459	1.1464	1.15106	0	0		1.05567	0.744341	0.383686	0.664564
WBGene00001888	0	0	0	0	0	0	0		0	0	0	0	0	0	0		0	0	0	0
WBGene00001889	1	0	0	0	0	0	0		0.692856	0	0	0	0	0	0		0.173214	0.346428	0	0
WBGene00001890	17	4	4	3	0	12	6		11.7786	3.46075	5.38358	3.43921	0	16.1305	3.49059		6.01553	3.94867	6.54035	8.48668
WBGene00001891	26	25	26	27	14	30	9		18.0143	21.6297	34.9933	30.9529	16.1148	40.3261	5.23588		26.3975	7.90886	20.559	17.9623
WBGene00001892	186	126	85	89	44	72	121		128.871	109.014	114.401	102.03	50.6466	96.7828	70.3935		113.579	11.3835	72.6076	23.1476
WBGene00001893	0	2	0	0	0	0	0		0	1.73038	0	0	0	0	0		0.432594	0.865188	0	0
WBGene00001894	0	0	0	0	0	0	0		0	0	0	0	0	0	0		0	0	0	0
WBGene00001895	0	0	0	0	0	0	0		0	0	0	0	0	0	0		0	0	0	0
WBGene00001896	0	0	0	0	0	0	0		0	0	0	0	0	0	0		0	0	0	0
WBGene00001898	3638	5250	4431	5256	4087	5226	5364		2520.61	4542.24	5963.67	6025.5	4704.38	7024.81	3120.59		4763	1644.44	4949.93	1963.66
WBGene00001899	152	83	44	69	52	81	83		105.314	71.8106	59.2194	79.1019	59.8551	108.881	48.2865		78.8615	19.4536	72.3407	32.1688
WBGene00001900	3	2	0	1	1	2	1		2.07857	1.73038	0	1.1464	1.15106	2.68841	0.581765		1.23884	0.911047	1.47374	1.08976
WBGene00001901	0	0	0	0	0	0	0		0	0	0	0	0	0	0		0	0	0	0
WBGene00001902	0	0	0	0	0	0	0		0	0	0	0	0	0	0		0	0	0	0
WBGene00001903	0	0	0	0	0	2	0		0	0	0	0	0	2.68841	0		0	0	0.896137	1.55215
WBGene00001904	2	0	0	2	0	0	0		1.38571	0	0	2.29281	0	0	0		0.91963	1.12462	0	0
WBGene00001905	161	56	38	47	30	83	72		111.55	48.4506	51.1441	53.881	34.5318	111.569	41.8871		66.2564	30.2769	62.6626	42.5136
WBGene00001906	981	422	300	340	150	312	372		679.692	365.11	403.769	389.778	172.659	419.392	216.416		459.587	147.604	269.489	131.65
WBGene00001907	0	0	1	0	0	0	0		0	0	1.3459	0	0	0	0		0.336474	0.672948	0	0
WBGene00001908	2	2	3	2	0	2	0		1.38571	1.73038	4.03769	2.29281	0	2.68841	0		2.36165	1.17825	0.896137	1.55215
WBGene00001909	682	561	340	376	951	1044	1585		472.528	485.371	457.605	431.048	1094.66	1403.35	922.097		461.638	23.3369	1140.03	243.814
WBGene00001910	526	249	173	162	513	413	732		364.442	215.432	232.84	185.718	590.493	555.157	425.852		249.608	78.9896	523.834	86.6749
WBGene00001911	5051	3224	1767	2015	6087	6304	7616		3499.62	2789.37	2378.2	2310.01	7006.5	8473.87	4430.72		2744.3	546.253	6637.03	2046.74
WBGene00001912	147	179	89	95	56	99	93		101.85	154.869	119.785	108.908	64.4593	133.076	54.1041		121.353	23.5301	83.8799	42.9188
WBGene00001913	0	2	0	0	0	0	0		0	1.73038	0	0	0	0	0		0.432594	0.865188	0	0
WBGene00001914	93	83	59	83	40	69	54		64.4356	71.8106	79.4079	95.1516	46.0424	92.7501	31.4153		77.7014	13.1416	56.7359	32.0352
WBGene00001915	6834	3778	2381	2713	6406	5545	9268		4734.98	3268.68	3204.58	3110.2	7373.68	7453.62	5391.79		3579.61	772.992	6739.7	1168
WBGene00001916	13	1	1	2	2	18	7		9.00713	0.865188	1.3459	2.29281	2.30212	24.1957	4.07235		3.37776	3.79949	10.1901	12.1615
WBGene00001917	6	1	1	0	1	2	1		4.15714	0.865188	1.3459	0	1.15106	2.68841	0.581765		1.59206	1.79845	1.47374	1.08976
WBGene00001918	7	2	1	2	0	0	0		4.84999	1.73038	1.3459	2.29281	0	0	0		2.55477	1.57878	0	0
WBGene00001919	22	16	12	24	2	10	19		15.2428	13.843	16.1508	27.5137	2.30212	13.442	11.0535		18.1876	6.28947	8.93256	5.86501
WBGene00001920	18	12	7	3	1	1	6		12.4714	10.3823	9.42127	3.43921	1.15106	1.3442	3.49059		8.92854	3.87474	1.99528	1.29857
WBGene00001921	23	36	17	14	1	1	44		15.9357	31.1468	22.8802	16.0497	1.15106	1.3442	25.5976		21.5031	7.20262	9.3643	14.0588
WBGene00001922	198	208	115	129	51	58	97		137.186	179.959	154.778	147.886	58.704	77.9639	56.4312		154.952	18.1747	64.3664	11.8305
WBGene00001923	0	0	0	0	0	0	0		0	0	0	0	0	0	0		0	0	0	0
WBGene00001924	0	2	0	0	1	0	0		0	1.73038	0	0	1.15106	0	0		0.432594	0.865188	0.383686	0.664564
WBGene00001925	0	0	0	2	0	2	0		0	0	0	2.29281	0	2.68841	0		0.573202	1.1464	0.896137	1.55215
WBGene00001926	0	0	0	0	0	0	0		0	0	0	0	0	0	0		0	0	0	0
WBGene00001927	0	0	0	0	0	0	0		0	0	0	0	0	0	0		0	0	0	0
WBGene00001928	0	0	0	0	0	0	0		0	0	0	0	0	0	0		0	0	0	0
WBGene00001929	24	18	8	11	4	10	10		16.6285	15.5734	10.7672	12.6105	4.60424	13.442	5.81765		13.8949	2.69089	7.95464	4.7908
WBGene00001930	16	11	4	2	8	1	7		11.0857	9.51707	5.38358	2.29281	9.20847	1.3442	4.07235		7.06979	3.9908	4.87501	3.9931
WBGene00001931	34	8	21	4	2	13	38		23.5571	6.92151	28.2638	4.58562	2.30212	17.4747	22.1071		15.832	11.8336	13.9613	10.3594
WBGene00001932	20	30	15	15	6	4	14		13.8571	25.9557	20.1884	17.1961	6.90635	5.37682	8.1447		19.2993	5.1361	6.80929	1.38649
WBGene00001933	485	480	259	357	124	198	204		336.035	415.29	348.587	409.266	142.731	266.153	118.68		377.295	40.7935	175.855	79.1196
WBGene00001934	817	346	220	214	213	372	392		566.063	299.355	296.097	245.331	245.176	500.044	228.052		351.712	145.026	324.424	152.333
WBGene00001935	264	261	156	231	71	117	143		182.914	225.814	209.96	264.819	81.7252	157.272	83.1923		220.877	34.233	107.396	43.1997
WBGene00001936	247	165	106	118	40	97	179		171.135	142.756	142.665	135.276	46.0424	130.388	104.136		147.958	15.8441	93.522	43.1629
WBGene00001937	14	13	22	30	17	25	43		9.69999	11.2474	29.6097	34.3921	19.568	33.6051	25.0159		21.2373	12.597	26.063	7.0769
WBGene00001938	84	47	31	32	29	82	53		58.1999	40.6639	41.7228	36.685	33.3807	110.225	30.8335		44.3179	9.50542	58.1463	45.1192
WBGene00001939	15	10	1	10	2	3	4		10.3928	8.65188	1.3459	11.464	2.30212	4.03261	2.32706		7.96367	4.56151	2.88726	0.991982
WBGene00001940	26	26	14	21	17	6	23		18.0143	22.4949	18.8425	24.0745	19.568	8.06523	13.3806		20.8566	2.89679	13.6713	5.75689
WBGene00001941	43	21	11	16	22	4	23		29.7928	18.169	14.8049	18.3425	25.3233	5.37682	13.3806		20.2773	6.54933	14.6936	10.0378
WBGene00001942	132	129	74	61	33	44	86		91.457	111.609	99.5963	69.9307	37.9849	59.145	50.0318		93.1483	17.5528	49.0539	10.6139
WBGene00001943	1	0	0	0	0	2	0		0.692856	0	0	0	0	2.68841	0		0.173214	0.346428	0.896137	1.55215
WBGene00001944	0	0	0	0	0	0	0		0	0	0	0	0	0	0		0	0	0	0
WBGene00001945	351	350	223	232	227	546	888		243.193	302.816	300.135	265.966	261.29	733.936	516.607		278.027	28.6482	503.944	236.577
WBGene00001946	814	733	414	541	751	1174	1783		563.985	634.183	557.201	620.205	864.445	1578.1	1037.29		593.893	38.9718	1159.94	372.301
WBGene00001947	6	0	3	0	0	2	1		4.15714	0	4.03769	0	0	2.68841	0.581765		2.04871	2.36614	1.09006	1.41445
WBGene00001948	203	142	104	100	47	108	163		140.65	122.857	139.973	114.64	54.0998	145.174	94.8276		129.53	12.8963	98.0338	45.6218
WBGene00001949	70	72	72	104	104	57	166		48.4999	62.2936	96.9045	119.226	119.71	76.6197	96.5729		81.731	32.2399	97.6342	21.5648
WBGene00001950	4	13	3	0	6	4	7		2.77142	11.2474	4.03769	0	6.90635	5.37682	4.07235		4.51414	4.7951	5.45184	1.41849
WBGene00001951	41	1	11	13	20	15	6		28.4071	0.865188	14.8049	14.9033	23.0212	20.1631	3.49059		14.7451	11.2447	15.5583	10.5482
WBGene00001952	23	59	42	47	19	6	90		15.9357	51.0461	56.5276	53.881	21.8701	8.06523	52.3588		44.3476	19.0731	27.4314	22.6644
WBGene00001953	64	53	16	38	26	15	51		44.3428	45.855	21.5343	43.5634	29.9275	20.1631	29.67		38.8239	11.5656	26.5869	5.56466
WBGene00001954	12	0	2	2	0	0	0		8.31427	0	2.69179	2.29281	0	0	0		3.32472	3.53152	0	0
WBGene00001955	706	911	771	868	1695	984	2538		489.156	788.187	1037.69	995.079	1951.04	1322.7	1476.52		827.527	250.521	1583.42	327.53
WBGene00001956	37	57	24	15	13	15	49		25.6357	49.3157	32.3015	17.1961	14.9638	20.1631	28.5065		31.1122	13.619	21.2111	6.83191
WBGene00001957	78	34	13	24	58	46	73		54.0428	29.4164	17.4966	27.5137	66.7614	61.8334	42.4688		32.1174	15.5239	57.0212	12.8414
WBGene00001958	30	41	14	17	17	0	18		20.7857	35.4727	18.8425	19.4889	19.568	0	10.4718		23.6475	7.92481	10.0133	9.79205
WBGene00001959	4	4	1	5	0	0	5		2.77142	3.46075	1.3459	5.73202	0	0	2.90882		3.32752	1.82898	0.969608	1.67941
WBGene00001960	15	14	22	20	14	10	8		10.3928	12.1126	29.6097	22.9281	16.1148	13.442	4.65412		18.7608	9.11567	11.4037	5.9961
WBGene00001961	123	79	32	57	58	76	122		85.2213	68.3499	43.0687	65.3451	66.7614	102.16	70.9753		65.4962	17.3228	79.9654	19.3358
WBGene00001962	5	7	3	2	25	4	2		3.46428	6.05632	4.03769	2.29281	28.7765	5.37682	1.16353		3.96277	1.5733	11.7723	14.876
WBGene00001963	11	3	7	0	0	30	21		7.62142	2.59557	9.42127	0	0	40.3261	12.2171		4.90956	4.36532	17.5144	20.6784
WBGene00001964	0	0	0	0	0	0	0		0	0	0	0	0	0	0		0	0	0	0
WBGene00001965	0	0	0	0	0	0	0		0	0	0	0	0	0	0		0	0	0	0
WBGene00001966	0	0	0	0	0	0	0		0	0	0	0	0	0	0		0	0	0	0
WBGene00001967	0	0	0	0	0	0	0		0	0	0	0	0	0	0		0	0	0	0
WBGene00001968	0	0	0	0	0	0	0		0	0	0	0	0	0	0		0	0	0	0
WBGene00001971	1415	2044	1283	1516	1350	1442	2315		980.391	1768.45	1726.78	1737.95	1553.93	1938.34	1346.79		1553.39	382.406	1613.02	300.173
WBGene00001972	4122	2786	2335	2752	5566	1945	6954		2855.95	2410.41	3142.67	3154.91	6406.79	2614.48	4045.59		2890.99	348.89	4355.62	1915.07
WBGene00001973	432	38	75	52	121	36	244		299.314	32.8772	100.942	59.613	139.278	48.3914	141.951		123.187	120.71	109.873	53.2617
WBGene00001974	944	333	224	265	531	192	2174		654.056	288.108	301.481	303.797	611.212	258.087	1264.76		386.86	178.265	711.352	510.751
WBGene00001975	416	138	63	62	66	58	274		288.228	119.396	84.7915	71.0771	75.9699	77.9639	159.404		140.873	100.319	104.446	47.6052
WBGene00001976	198	293	116	164	293	342	770		137.186	253.5	156.124	188.01	337.26	459.718	447.959		183.705	51.0382	414.979	67.5628
WBGene00001977	363	527	347	387	224	346	526		251.507	455.954	467.026	443.659	257.837	465.095	306.008		404.536	102.465	342.98	108.463
WBGene00001978	1168	573	499	516	942	452	2428		809.256	495.753	671.602	591.545	1084.3	607.581	1412.52		642.039	132.646	1034.8	404.748
WBGene00001979	466	805	458	684	849	439	1750		322.871	696.477	616.42	784.141	977.249	590.106	1018.09		604.977	200.155	861.814	236.191
WBGene00001980	1761	3283	2871	3046	3462	1477	5680		1220.12	2840.41	3864.07	3491.95	3984.97	1985.39	3304.42		2854.14	1168.61	3091.59	1016.64
WBGene00001981	0	0	0	0	0	0	0		0	0	0	0	0	0	0		0	0	0	0
WBGene00001983	897	371	292	378	345	70	1275		621.492	320.985	393.002	433.341	397.115	94.0943	741.75		442.205	128.242	410.987	324.05
WBGene00001984	2797	3488	2090	2436	1174	1305	1478		1937.92	3017.78	2812.92	2792.64	1351.34	1754.19	859.848		2640.32	479.178	1321.79	447.901
WBGene00001985	24	25	3	16	0	0	13		16.6285	21.6297	4.03769	18.3425	0	0	7.56294		15.1596	7.69952	2.52098	4.36647
WBGene00001986	192	205	103	92	336	392	753		133.028	177.364	138.627	105.469	386.756	526.928	438.069		138.622	29.6159	450.584	70.9194
WBGene00001987	108	157	68	78	37	67	121		74.8285	135.835	91.5209	89.4196	42.5892	90.0617	70.3935		97.9009	26.3561	67.6815	23.8522
WBGene00001988	19	51	16	23	8	21	44		13.1643	44.1246	21.5343	26.3673	9.20847	28.2283	25.5976		26.2976	13.0764	21.0115	10.306
WBGene00001989	133	86	66	75	70	58	103		92.1499	74.4062	88.8291	85.9804	80.5741	77.9639	59.9218		85.3414	7.71376	72.8199	11.2461
WBGene00001990	532	408	211	269	240	372	372		368.599	352.997	283.984	308.383	276.254	500.044	216.416		328.491	39.1341	330.905	149.503
WBGene00001991	47	37	21	18	10	7	74		32.5642	32.012	28.2638	20.6353	11.5106	9.40943	43.0506		28.3688	5.49826	21.3235	18.8455
WBGene00001992	36	55	13	23	59	65	116		24.9428	47.5854	17.4966	26.3673	67.9125	87.3733	67.4847		29.098	12.9241	74.2568	11.3612
WBGene00001993	5829	3291	1657	1922	1774	2783	5316		4038.66	2847.34	2230.15	2203.39	2041.98	3740.92	3092.66		2829.88	858.995	2958.52	857.378
WBGene00001994	2230	3181	2916	3609	3564	1234	5276		1545.07	2752.16	3924.63	4137.37	4102.37	1658.75	3069.39		3089.81	1196.46	2943.5	1226.67
WBGene00001995	281	288	198	264	279	439	471		194.693	249.174	266.487	302.651	321.145	590.106	274.011		253.251	44.9491	395.088	170.527
WBGene00001996	207	143	120	117	102	103	284		143.421	123.722	161.508	134.129	117.408	138.453	165.221		140.695	16.0394	140.361	23.9636
WBGene00001997	0	26	14	11	5	2	48		0	22.4949	18.8425	12.6105	5.75529	2.68841	27.9247		13.487	9.87407	12.1228	13.7705
WBGene00001998	25	31	34	12	9	20	102		17.3214	26.8208	45.7605	13.7569	10.3595	26.8841	59.34		25.9149	14.3333	32.1945	24.9183
WBGene00001999	1435	1135	1223	1443	2027	962	4512		994.249	981.989	1646.03	1654.26	2333.2	1293.13	2624.92		1319.13	382.269	2083.75	700.064
WBGene00002000	1900	3058	2097	2492	2031	1202	4556		1316.43	2645.75	2822.34	2856.84	2337.8	1615.73	2650.52		2410.34	735.113	2201.35	530.715
WBGene00002001	1453	824	456	516	671	400	2230		1006.72	712.915	613.729	591.545	772.36	537.682	1297.34		731.227	191.092	869.126	388.961
WBGene00002002	186	145	88	70	149	246	406		128.871	125.452	118.439	80.2483	171.508	330.674	236.196		113.253	22.4273	246.126	80.0466
WBGene00002003	434	267	290	403	256	141	888		300.7	231.005	390.31	462.001	294.671	189.533	516.607		346.004	101.153	333.604	166.977
WBGene00002004	874	762	563	555	530	249	912		605.556	659.274	757.74	636.255	610.061	334.707	530.569		664.706	65.8101	491.779	141.716
WBGene00002005	22132	27643	25560	27976	24833	17450	55551		15334.3	23916.4	34401.1	32071.8	28584.2	23456.4	32317.6		26430.9	8656.43	28119.4	4448.87
WBGene00002006	2	1	2	2	1	1	2		1.38571	0.865188	2.69179	2.29281	1.15106	1.3442	1.16353		1.80888	0.833336	1.2196	0.108093
WBGene00002007	18540	26602	19525	23004	15465	9416	32824		12845.6	23015.7	26278.6	26371.9	17801.1	12657	19095.8		22128	6382.01	16518	3405.78
WBGene00002008	1935	1170	792	1184	4220	2285	4804		1340.68	1012.27	1065.95	1357.34	4857.47	3071.51	2794.8		1194.06	180.386	3574.59	1119.59
WBGene00002010	4526	5799	3960	5036	3161	2069	6781		3135.87	5017.23	5329.75	5773.29	3638.5	2781.16	3944.95		4814.03	1160.99	3454.87	603.232
WBGene00002011	164	222	149	168	259	364	484		113.628	192.072	200.539	192.596	298.124	489.291	281.574		174.709	40.904	356.33	115.445
WBGene00002012	807	186	102	106	684	1029	499		559.135	160.925	137.281	121.519	787.324	1383.19	290.301		244.715	210.238	820.271	547.188
WBGene00002013	0	3	0	0	0	18	0		0	2.59557	0	0	0	24.1957	0		0.648891	1.29778	8.06523	13.9694
WBGene00002015	555	23	5	11	798	1729	2262		384.535	19.8993	6.72948	12.6105	918.545	2324.13	1315.95		105.944	185.806	1519.54	724.572
WBGene00002016	4022	158	133	139	9248	14317	25846		2786.67	136.7	179.004	159.35	10645	19245	15036.3		815.43	1314.27	14975.4	4300.32
WBGene00002017	615	24	17	18	948	1850	2360		426.107	20.7645	22.8802	20.6353	1091.2	2486.78	1372.96		122.597	202.343	1650.32	737.97
WBGene00002018	10199	251	231	164	26039	28555	66338		7066.44	217.162	310.902	188.01	29972.4	38383.8	38593.1		1945.63	3414.28	35649.8	4917.84
WBGene00002019	2453	107	54	63	3785	6892	9044		1699.58	92.5752	72.6784	72.2235	4356.76	9264.26	5261.48		484.263	810.264	6294.17	2611.65
WBGene00002020	1890	73	32	37	2929	5295	7512		1309.5	63.1588	43.0687	42.417	3371.45	7117.56	4370.22		364.536	630.049	4953.08	1939.88
WBGene00002021	442	345	175	219	290	333	508		306.242	298.49	235.532	251.063	333.807	447.62	295.536		272.832	34.832	358.988	79.1071
WBGene00002023	4154	2686	1777	2164	1837	2043	3597		2878.12	2323.9	2391.66	2480.82	2114.5	2746.21	2092.61		2518.62	248.133	2317.77	371.201
WBGene00002024	512	254	182	219	1140	911	1483		354.742	219.758	244.953	251.063	1312.21	1224.57	862.757		267.629	59.6351	1133.18	238.256
WBGene00002025	17398	27166	16604	21116	7288	11767	16899		12054.3	23503.7	22347.3	24207.5	8388.92	15817.3	9831.24		20528.2	5701.07	11345.8	3938.97
WBGene00002026	3495	95	108	71	14899	1998	34040		2421.53	82.1929	145.357	81.3947	17149.6	2685.72	19803.3		682.619	1159.66	13212.9	9212.82
WBGene00002027	1025	799	671	730	719	227	1270		710.178	691.286	903.096	836.875	827.611	305.135	738.841		785.359	101.683	623.862	279.572
WBGene00002028	289	153	105	141	188	116	543		200.235	132.374	141.319	161.643	216.399	155.928	315.898		158.893	30.16	229.408	80.7748
WBGene00002029	423	290	243	284	366	146	701		293.078	250.905	327.053	325.579	421.288	196.254	407.817		299.154	35.7842	341.786	126.214
WBGene00002030	58	120	42	29	47	73	180		40.1857	103.823	56.5276	33.2457	54.0998	98.127	104.718		58.4454	31.7868	85.6481	27.5197
WBGene00002031	100	96	21	32	23	12	133		69.2856	83.0581	28.2638	36.685	26.4744	16.1305	77.3747		54.3231	26.0753	39.9932	32.7839
WBGene00002032	153	141	61	102	21	47	148		106.007	121.992	82.0997	116.933	24.1722	63.1776	86.1012		106.758	17.7407	57.817	31.3105
WBGene00002033	73	102	37	70	33	45	32		50.5785	88.2492	49.7982	80.2483	37.9849	60.4892	18.6165		67.2186	19.9368	39.0302	20.9559
WBGene00002034	114	56	80	57	36	58	119		78.9856	48.4506	107.672	65.3451	41.4381	77.9639	69.23		75.1132	25.0424	62.8773	19.0735
WBGene00002035	1375	596	374	475	1247	230	1245		952.677	515.652	503.365	544.542	1435.37	309.167	724.297		629.059	216.435	822.945	569.545
WBGene00002036	1390	1049	800	948	1353	390	2114		963.07	907.583	1076.72	1086.79	1557.38	524.24	1229.85		1008.54	87.6191	1103.82	527.975
WBGene00002037	2171	1596	926	1183	567	465	1388		1504.19	1380.84	1246.3	1356.2	652.65	625.055	807.489		1371.88	105.834	695.065	98.3351
WBGene00002038	1684	1091	865	1130	1068	429	1543		1166.77	943.921	1164.2	1295.44	1229.33	576.664	897.663		1142.58	145.926	901.219	326.348
WBGene00002039	1782	986	658	637	475	217	738		1234.67	853.076	885.6	730.26	546.753	291.692	429.342		925.901	216.442	422.596	127.664
WBGene00002040	310	397	420	438	292	103	287		214.785	343.48	565.276	502.125	336.109	138.453	166.966		406.417	158.198	213.843	106.841
WBGene00002041	1252	703	480	524	183	304	772		867.456	608.227	646.03	600.716	210.644	408.638	449.122		680.607	126.134	356.135	127.615
WBGene00002042	237	84	50	83	93	46	161		164.207	72.6758	67.2948	95.1516	107.048	61.8334	93.6641		99.8323	44.5801	87.5153	23.2262
WBGene00002043	3545	3409	2320	2518	1224	1592	2115		2456.18	2949.43	3122.48	2886.65	1408.9	2139.97	1230.43		2853.68	283.147	1593.1	481.939
WBGene00002044	1103	1586	910	1141	563	496	1021		764.22	1372.19	1224.77	1308.05	648.046	666.726	593.982		1167.31	275.418	636.251	37.7791
WBGene00002045	5877	4096	2290	2739	2659	3830	9824		4071.92	3543.81	3082.1	3140	3060.67	5148.3	5715.26		3459.46	457.045	4641.41	1398.01
WBGene00002046	332	195	101	153	211	222	578		230.028	168.712	135.936	175.4	242.873	298.413	336.26		177.519	39.0234	292.516	46.9718
WBGene00002047	294	419	252	344	165	132	364		203.7	362.514	339.166	394.363	189.925	177.435	211.762		324.936	83.9305	193.041	17.3745
WBGene00002048	2437	2316	2420	2665	15062	1507	32837		1688.49	2003.78	3257.07	3055.17	17337.2	2025.72	19103.4		2501.13	771.61	12822.1	9391.57
WBGene00002050	871	999	775	1042	1980	730	2266		603.478	864.323	1043.07	1194.55	2279.1	981.27	1318.28		926.356	254.067	1526.21	673.437
WBGene00002051	14	41	29	60	4	4	1		9.69999	35.4727	39.031	68.7843	4.60424	5.37682	0.581765		38.247	24.1921	3.52094	2.57455
WBGene00002052	962	445	312	286	215	324	642		666.528	385.009	419.92	327.872	247.478	435.522	373.493		449.832	149.363	352.164	95.8196
WBGene00002053	6128	3330	2095	2765	2898	1028	6071		4245.82	2881.08	2819.65	3169.81	3335.77	1381.84	3531.89		3279.09	662.322	2749.83	1188.77
WBGene00002054	5222	3391	2269	2578	1179	1545	4262		3618.09	2933.85	3053.84	2955.43	1357.1	2076.8	2479.48		3140.3	322.78	1971.13	568.604
WBGene00002055	2003	1239	887	1156	383	776	1843		1387.79	1071.97	1193.81	1325.24	440.856	1043.1	1072.19		1244.7	140.699	852.05	356.402
WBGene00002056	9753	10118	11656	13092	3100	3959	6685		6757.43	8753.98	15687.8	15008.7	3568.28	5321.71	3889.1		11552	4467.3	4259.7	933.612
WBGene00002057	842	322	200	204	145	90	412		583.385	278.591	269.179	233.867	166.904	120.978	239.687		341.255	162.564	175.856	59.8585
WBGene00002058	389	228	157	213	159	111	270		269.521	197.263	211.306	244.184	183.018	149.207	157.076		230.568	32.573	163.101	17.6925
WBGene00002059	1011	869	430	498	316	672	1034		700.478	751.849	578.735	570.91	363.735	903.306	601.545		650.493	89.915	622.862	270.416
WBGene00002060	812	552	276	311	335	583	1123		562.599	477.584	371.467	356.532	385.605	783.671	653.322		442.046	96.7644	607.533	202.945
WBGene00002061	363	421	247	307	264	329	538		251.507	364.244	332.436	351.946	303.88	442.243	312.989		325.033	50.7371	353.037	77.3888
WBGene00002062	178	118	62	81	162	209	334		123.328	102.092	83.4456	92.8588	186.472	280.939	194.309		100.431	17.0577	220.573	52.4248
WBGene00002063	87	57	23	34	27	30	50		60.2785	49.3157	30.9556	38.9778	31.0786	40.3261	29.0882		44.8819	12.7216	33.4977	5.9968
WBGene00002064	1020	645	447	486	260	356	789		706.713	558.047	601.616	557.153	299.275	478.537	459.012		605.882	70.3513	412.275	98.3462
WBGene00002065	16788	15992	10635	12692	8346	14622	22343		11631.7	13836.1	14313.6	14550.2	9606.74	19655	12998.4		13582.9	1334.28	14086.7	5111.76
WBGene00002066	1047	839	550	635	646	343	1834		725.42	725.893	740.243	727.967	743.584	461.062	1066.96		729.881	6.996	757.201	303.176
WBGene00002067	1316	426	376	320	303	225	1045		911.799	368.57	506.057	366.85	348.771	302.446	607.944		538.319	257.387	419.72	164.644
WBGene00002068	884	1263	886	989	397	444	724		612.485	1092.73	1192.46	1133.79	456.97	596.827	421.198		1007.87	266.748	491.665	92.8128
WBGene00002069	924	446	401	421	973	283	726		640.199	385.874	539.704	482.636	1119.98	380.41	422.361		512.103	106.415	640.917	415.411
WBGene00002070	1454	1341	959	1254	1436	434	2457		1007.41	1160.22	1290.71	1437.59	1652.92	583.385	1429.4		1223.98	183.53	1221.9	564.152
WBGene00002071	1075	1219	638	716	418	960	1367		744.82	1054.66	858.682	820.826	481.143	1290.44	795.272		869.748	132.057	855.617	408.008
WBGene00002072	258	170	80	117	92	67	349		178.757	147.082	107.672	134.129	105.897	90.0617	203.036		141.91	29.5367	132.998	61.1689
WBGene00002073	1742	1631	941	995	362	760	1177		1206.96	1411.12	1266.49	1140.67	416.683	1021.6	684.737		1256.31	115.294	707.672	303.108
WBGene00002074	2460	5867	4564	5498	2229	1652	4043		1704.43	5076.06	6142.67	6302.93	2565.71	2220.63	2352.07		4806.52	2138.55	2379.47	174.165
WBGene00002075	1196	1677	1170	1245	920	276	1652		828.656	1450.92	1574.7	1427.27	1058.97	371.001	961.075		1320.39	334.135	797.017	372.174
WBGene00002076	440	935	737	886	792	464	1264		304.857	808.951	991.925	1015.71	911.639	623.711	735.35		780.362	330.188	756.9	145.168
WBGene00002077	4861	7890	7106	7876	3517	2524	7589		3367.97	6826.34	9563.94	9029.08	4048.27	3392.77	4415.01		7196.83	2814.12	3952.02	517.872
WBGene00002078	806	915	989	1196	959	182	1217		558.442	791.647	1331.09	1371.1	1103.87	244.645	708.008		1013.07	402.093	685.506	430.052
WBGene00002079	325	902	696	785	468	757	810		225.178	780.4	936.744	899.928	538.696	1017.56	471.229		710.562	330.4	675.829	297.866
WBGene00002080	1026	942	655	789	414	313	1194		710.87	815.007	881.562	904.513	476.538	420.736	694.627		827.988	86.8165	530.634	144.737
WBGene00002081	1037	561	228	423	794	214	1268		718.492	485.371	306.864	484.929	913.941	287.66	737.678		498.914	168.796	646.426	322.958
WBGene00002083	9730	14658	9964	12228	5746	5754	14410		6741.49	12681.9	13410.5	14018.2	6613.98	7734.56	8383.23		11713	3359.09	7577.26	895.049
WBGene00002084	77	81	52	76	519	341	722		53.3499	70.0803	69.9866	87.1268	597.4	458.374	420.034		70.1359	13.7899	491.936	93.3244
WBGene00002085	0	0	2	0	0	0	0		0	0	2.69179	0	0	0	0		0.672948	1.3459	0	0
WBGene00002086	101	123	57	45	113	115	172		69.9785	106.418	76.7161	51.5882	130.07	154.584	100.064		76.1752	22.7878	128.239	27.3061
WBGene00002087	81	105	50	75	77	160	202		56.1213	90.8448	67.2948	85.9804	88.6315	215.073	117.516		75.0603	16.2007	140.407	66.2558
WBGene00002088	102	80	46	60	36	14	63		70.6713	69.2151	61.9112	68.7843	41.4381	18.8189	36.6512		67.6455	3.90717	32.3027	11.9201
WBGene00002089	172	196	94	133	120	205	131		119.171	169.577	126.514	152.472	138.127	275.562	76.2112		141.934	23.3173	163.3	102.032
WBGene00002090	3	3	1	0	0	3	2		2.07857	2.59557	1.3459	0	0	4.03261	1.16353		1.50501	1.12674	1.73205	2.07555
WBGene00002091	0	0	0	1	0	0	0		0	0	0	1.1464	0	0	0		0.286601	0.573202	0	0
WBGene00002092	51	106	66	87	91	34	61		35.3357	91.71	88.8291	99.7372	104.746	45.703	35.4876		78.903	29.4093	61.979	37.3882
WBGene00002093	81	37	20	20	51	64	34		56.1213	32.012	26.9179	22.9281	58.704	86.0291	19.78		34.4948	14.8893	54.8377	33.2934
WBGene00002094	612	349	196	245	311	340	193		424.028	301.951	263.796	280.869	357.979	457.03	112.281		317.661	72.6082	309.097	177.497
WBGene00002095	16	9	7	14	1	21	3		11.0857	7.7867	9.42127	16.0497	1.15106	28.2283	1.74529		11.0858	3.5728	10.3749	15.4644
WBGene00002096	0	6	5	4	5	22	109		0	5.19113	6.72948	4.58562	5.75529	29.5725	63.4123		4.12656	2.89527	32.9134	28.9733
WBGene00002097	232	148	82	95	86	53	69		160.743	128.048	110.363	108.908	98.9911	71.2429	40.1418		127.016	24.1091	70.1252	29.4406
WBGene00002098	16	1	4	0	7	21	4		11.0857	0.865188	5.38358	0	8.05741	28.2283	2.32706		4.33362	5.08276	12.8709	13.605
WBGene00002099	15	38	20	21	26	78	6		10.3928	32.8772	26.9179	24.0745	29.9275	104.848	3.49059		23.5656	9.51707	46.0887	52.5758
WBGene00002100	37	30	35	34	204	229	437		25.6357	25.9557	47.1064	38.9778	234.816	307.823	254.231		34.4189	10.4965	265.623	37.8132
WBGene00002101	169	54	40	49	104	143	136		117.093	46.7202	53.8358	56.1738	119.71	192.221	79.12		68.4556	32.673	130.35	57.2965
WBGene00002102	0	0	0	0	6	1	3		0	0	0	0	6.90635	1.3442	1.74529		0	0	3.33195	3.10201
WBGene00002103	0	9	7	5	22	40	4		0	7.7867	9.42127	5.73202	25.3233	53.7682	2.32706		5.735	4.11049	27.1395	25.7686
WBGene00002104	29	18	13	14	5	5	10		20.0928	15.5734	17.4966	16.0497	5.75529	6.72102	5.81765		17.3031	2.03167	6.09799	0.540465
WBGene00002105	86	113	67	74	6	14	19		59.5856	97.7663	90.175	84.8339	6.90635	18.8189	11.0535		83.0902	16.5438	12.2596	6.04714
WBGene00002106	13	28	11	25	5	23	14		9.00713	24.2253	14.8049	28.6601	5.75529	30.9167	8.1447		19.1743	8.90611	14.9389	13.8887
WBGene00002107	445	446	322	369	336	508	671		308.321	385.874	433.379	423.023	386.756	682.856	390.364		387.649	56.6822	486.659	169.922
WBGene00002108	26	0	1	4	12	2	21		18.0143	0	1.3459	4.58562	13.8127	2.68841	12.2171		5.98644	8.24627	9.57272	6.01514
WBGene00002109	215	148	120	108	73	118	101		148.964	128.048	161.508	123.812	84.0273	158.616	58.7582		140.583	17.7622	100.467	51.9192
WBGene00002110	59	54	23	48	21	90	112		40.8785	46.7202	30.9556	55.0274	24.1722	120.978	65.1576		43.3954	10.1233	70.1028	48.5922
WBGene00002111	209	161	97	131	118	175	122		144.807	139.295	130.552	150.179	135.825	235.236	70.9753		141.208	8.37938	147.345	82.7341
WBGene00002112	234	154	84	86	109	195	125		162.128	133.239	113.055	98.5908	125.465	262.12	72.7206		126.753	27.5331	153.435	97.7485
WBGene00002113	1408	1630	938	1312	798	920	1182		975.541	1410.26	1262.45	1504.08	918.545	1236.67	687.646		1288.08	230.884	947.62	275.664
WBGene00002114	0	0	0	0	0	0	0		0	0	0	0	0	0	0		0	0	0	0
WBGene00002115	12	0	5	3	4	0	0		8.31427	0	6.72948	3.43921	4.60424	0	0		4.62074	3.68945	1.53475	2.65826
WBGene00002116	14665	13236	7116	8379	8303	19832	8373		10160.7	11451.6	9577.4	9605.73	9557.24	26658.3	4871.11		10198.9	877.292	13695.5	11468
WBGene00002117	0	1	5	1	0	0	6		0	0.865188	6.72948	1.1464	0	0	3.49059		2.18527	3.0685	1.16353	2.01529
WBGene00002118	121	123	49	68	34	143	201		83.8356	106.418	65.9489	77.9555	39.136	192.221	116.935		83.5396	16.9719	116.097	76.5461
WBGene00002119	2	6	5	5	3	1	7		1.38571	5.19113	6.72948	5.73202	3.45318	1.3442	4.07235		4.75959	2.33776	2.95658	1.43026
WBGene00002120	66	25	6	16	14	86	20		45.7285	21.6297	8.07538	18.3425	16.1148	115.602	11.6353		23.444	15.9385	47.7839	58.7746
WBGene00002121	0	0	0	0	0	0	0		0	0	0	0	0	0	0		0	0	0	0
WBGene00002123	351	341	310	346	625	377	1415		243.193	295.029	417.228	396.656	719.412	506.765	823.197		338.026	82.7698	683.125	161.307
WBGene00002124	71	8	6	6	3	0	29		49.1928	6.92151	8.07538	6.87843	3.45318	0	16.8712		17.767	20.9578	6.77478	8.91257
WBGene00002125	175	81	73	82	77	63	169		121.25	70.0803	98.2504	94.0052	88.6315	84.6849	98.3182		95.8964	20.9634	90.5449	7.01516
WBGene00002127	2361	1597	1081	1166	944	933	2297		1635.83	1381.71	1454.91	1336.71	1086.6	1254.14	1336.31		1452.29	131.702	1225.69	127.266
WBGene00002128	161	134	88	142	495	326	405		111.55	115.935	118.439	162.789	569.774	438.211	235.615		127.178	23.9109	414.533	168.333
WBGene00002129	749	436	353	473	769	99	727		518.949	377.222	475.101	542.249	885.164	133.076	422.943		478.381	72.9585	480.394	379.321
WBGene00002130	5	10	6	13	4	0	10		3.46428	8.65188	8.07538	14.9033	4.60424	0	5.81765		8.7737	4.69979	3.47396	3.0691
WBGene00002131	67	53	25	46	36	44	120		46.4214	45.855	33.6474	52.7346	41.4381	59.145	69.8118		44.6646	7.97929	56.7983	14.3316
WBGene00002132	22	39	28	44	136	4	130		15.2428	33.7423	37.6851	50.4418	156.544	5.37682	75.6294		34.278	14.5545	79.1834	75.6462
WBGene00002133	57	106	38	35	76	92	154		39.4928	91.71	51.1441	40.1242	87.4805	123.667	89.5917		55.6177	24.6491	100.246	20.3102
WBGene00002134	8266	9460	5951	6935	7469	6925	12809		5727.15	8184.68	8009.43	7950.32	8597.26	9308.62	7451.82		7467.89	1164.76	8452.57	936.816
WBGene00002135	4384	3737	2206	2510	4213	4221	8226		3037.48	3233.21	2969.05	2877.48	4849.41	5673.89	4785.6		3029.3	150.916	5102.97	495.463
WBGene00002136	430	410	174	289	220	108	286		297.928	354.727	234.186	331.311	253.233	145.174	166.385		304.538	52.3732	188.264	57.2556
WBGene00002137	1793	837	536	684	273	599	1334		1242.29	724.163	721.4	784.141	314.239	805.179	776.074		867.999	251.202	631.831	275.427
WBGene00002138	47	20	31	39	17	46	45		32.5642	17.3038	41.7228	44.7098	19.568	61.8334	26.1794		34.0751	12.3172	35.8603	22.735
WBGene00002139	708	224	166	200	164	318	522		490.542	193.802	223.419	229.281	188.774	427.457	303.681		284.261	138.395	306.637	119.369
WBGene00002140	1136	1394	992	1161	730	867	1645		787.085	1206.07	1335.13	1330.98	840.273	1165.43	957.003		1164.82	258.843	987.567	164.717
WBGene00002141	40	87	18	58	204	55	141		27.7142	75.2714	24.2261	66.4915	234.816	73.9313	82.0288		48.4258	26.2148	130.259	90.6398
WBGene00002142	104	90	57	48	24	89	90		72.057	77.867	76.7161	55.0274	27.6254	119.634	52.3588		70.4169	10.5627	66.5395	47.6154
WBGene00002143	189	254	224	245	146	81	352		130.95	219.758	301.481	280.869	168.055	108.881	204.781		233.264	76.5297	160.572	48.3861
WBGene00002144	34	57	32	15	20	16	57		23.5571	49.3157	43.0687	17.1961	23.0212	21.5073	33.1606		33.2844	15.3426	25.8963	6.33639
WBGene00002146	545	209	146	189	136	82	206		377.607	180.824	196.501	216.67	156.544	110.225	119.844		242.901	90.9947	128.871	24.4435
WBGene00002147	877	671	519	573	278	110	746		607.635	580.541	698.52	656.89	319.994	147.863	433.996		635.897	52.362	300.618	144.048
WBGene00002148	697	393	326	295	366	111	665		482.921	340.019	438.762	338.189	421.288	149.207	386.873		399.973	72.564	319.123	148.154
WBGene00002149	57	100	137	139	81	40	114		39.4928	86.5188	184.388	159.35	93.2358	53.7682	66.3212		117.437	66.509	71.1084	20.1646
WBGene00002150	2	64	42	35	55	66	127		1.38571	55.3721	56.5276	40.1242	63.3082	88.7175	73.8841		38.3524	25.7532	75.3033	12.764
WBGene00002151	177	229	129	148	324	203	618		122.636	198.128	173.621	169.668	372.943	272.874	359.531		166.013	31.5395	335.116	54.3188
WBGene00002152	5216	3592	2633	2981	2506	1078	6949		3613.94	3107.76	3543.74	3417.43	2884.55	1449.05	4042.68		3420.72	223.923	2792.1	1299.28
WBGene00002153	703	338	157	220	253	112	759		487.078	292.434	211.306	252.209	291.218	150.551	441.559		310.757	122.125	294.443	145.531
WBGene00002162	5301	5768	3550	4409	2777	5923	7710		3672.83	4990.41	4777.93	5054.5	3196.49	7961.73	4485.41		4623.92	644.981	5214.54	2464.87
WBGene00002163	396	404	313	302	118	87	346		274.371	349.536	421.265	346.214	135.825	116.946	201.291		347.847	59.9847	151.354	44.2647
WBGene00002169	832	707	327	453	636	167	1722		576.456	611.688	440.108	519.321	732.073	224.482	1001.8		536.893	74.9126	652.785	394.677
WBGene00002173	1393	885	508	581	462	297	1221		965.149	765.692	683.715	666.061	531.789	399.229	710.335		770.154	137.052	547.118	156.118
WBGene00002174	1142	1525	950	1118	289	253	1139		791.242	1319.41	1278.6	1281.68	332.656	340.084	662.63		1167.73	251.68	445.123	188.403
WBGene00002175	455	797	521	729	826	751	1285		315.25	689.555	701.212	835.729	950.775	1009.5	747.568		635.436	223.526	902.613	137.446
WBGene00002176	225	285	165	255	495	419	902		155.893	246.579	222.073	292.333	569.774	563.222	524.752		229.219	56.8993	552.583	24.3239
WBGene00002177	148	195	159	139	1248	353	1681		102.543	168.712	213.997	159.35	1436.52	474.504	977.946		161.151	45.7824	962.991	481.183
WBGene00002178	280	290	196	197	614	425	1323		194	250.905	263.796	225.842	706.75	571.287	769.675		233.635	30.7658	682.571	101.38
WBGene00002179	872	482	453	457	677	307	748		604.171	417.021	609.691	523.907	779.267	412.671	435.16		538.697	90.094	542.366	205.47
WBGene00002180	57	47	27	30	19	55	36		39.4928	40.6639	36.3392	34.3921	21.8701	73.9313	20.9435		37.722	2.87462	38.915	30.3285
WBGene00002181	359	380	388	368	866	800	1807		248.735	328.772	522.208	421.877	996.817	1075.36	1051.25		380.398	118.083	1041.14	40.2367
WBGene00002182	287	186	158	122	769	152	1336		198.85	160.925	212.652	139.861	885.164	204.319	777.238		178.072	33.5735	622.24	365.931
WBGene00002183	3030	3745	2188	2556	1766	2853	4327		2099.35	3240.13	2944.82	2930.21	2032.77	3835.02	2517.3		2803.63	490.746	2795.03	932.671
WBGene00002184	89	86	35	49	38	107	141		61.6642	74.4062	47.1064	56.1738	43.7402	143.83	82.0288		59.8376	11.4177	89.8663	50.503
WBGene00002185	624	261	205	184	215	84	752		432.342	225.814	275.909	210.938	247.478	112.913	437.487		286.251	101.282	265.959	163.074
WBGene00002186	0	6	0	8	0	0	0		0	5.19113	0	9.17124	0	0	0		3.59059	4.45309	0	0
WBGene00002187	983	445	276	382	527	321	861		681.078	385.009	371.467	437.927	606.608	431.49	500.899		468.87	144.349	512.999	88.1839
WBGene00002188	55	51	55	31	34	45	50		38.1071	44.1246	74.0243	35.5385	39.136	60.4892	29.0882		47.9486	17.7523	42.9045	16.0361
WBGene00002189	1971	6002	5154	5683	13001	5333	16088		1365.62	5192.86	6936.75	6515.02	14964.9	7168.64	9359.43		5002.56	2535.89	10497.7	4020.84
WBGene00002190	3321	4262	3332	3998	9236	3285	19123		2300.98	3687.43	4484.53	4583.33	10631.2	4415.71	11125.1		3764.07	1054.63	8723.99	3739.24
WBGene00002191	3182	2271	1390	1659	2105	1908	4954		2204.67	1964.84	1870.8	1901.89	2422.98	2564.74	2882.06		1985.55	151.228	2623.26	235.069
WBGene00002192	1205	1172	910	1122	2491	871	2724		834.892	1014	1224.77	1286.27	2867.29	1170.8	1584.73		1089.98	206.186	1874.27	884.53
WBGene00002193	0	0	0	0	0	0	0		0	0	0	0	0	0	0		0	0	0	0
WBGene00002194	0	0	0	0	10	0	86		0	0	0	0	11.5106	0	50.0318		0	0	20.5141	26.2029
WBGene00002195	127	159	25	85	80	47	207		87.9927	137.565	33.6474	97.4444	92.0847	63.1776	120.425		89.1624	42.7967	91.8959	28.6243
WBGene00002196	1546	2111	1364	1608	1271	2181	2735		1071.16	1826.41	1835.8	1843.42	1463	2931.71	1591.13		1644.2	382.091	1995.28	813.502
WBGene00002198	29	74	29	32	54	30	231		20.0928	64.0239	39.031	36.685	62.1572	40.3261	134.388		39.9582	18.1233	78.957	49.2297
WBGene00002199	1117	385	255	312	396	173	1209		773.92	333.098	343.204	357.678	455.819	232.547	703.353		451.975	214.867	463.907	235.507
WBGene00002200	433	41	26	37	12	2	105		300.007	35.4727	34.9933	42.417	13.8127	2.68841	61.0853		103.222	131.233	25.8621	31.0071
WBGene00002201	643	437	208	197	197	37	645		445.507	378.087	279.946	225.842	226.759	49.7356	375.238		332.345	98.2962	217.244	162.96
WBGene00002202	2614	5643	4290	4953	3707	3379	6288		1811.13	4882.26	5773.89	5678.14	4266.98	4542.07	3658.14		4536.36	1860.26	4155.73	452.345
WBGene00002203	354	1113	440	635	561	781	514		245.271	962.955	592.194	727.967	645.744	1049.82	299.027		632.097	299.936	664.865	375.764
WBGene00002204	0	0	0	0	0	0	0		0	0	0	0	0	0	0		0	0	0	0
WBGene00002205	0	1	4	15	22	42	35		0	0.865188	5.38358	17.1961	25.3233	56.4566	20.3618		5.86121	7.91667	34.0472	19.565
WBGene00002206	0	0	0	0	0	0	0		0	0	0	0	0	0	0		0	0	0	0
WBGene00002207	347	563	492	537	885	513	956		240.421	487.101	662.181	615.619	1018.69	689.577	556.167		501.331	189.042	754.81	238.06
WBGene00002208	0	0	0	0	0	0	0		0	0	0	0	0	0	0		0	0	0	0
WBGene00002210	1858	1315	1466	1560	4076	778	3820		1287.33	1137.72	1973.08	1788.39	4691.72	1045.79	2222.34		1546.63	397.808	2653.28	1860.77
WBGene00002211	14	0	3	2	41	5	3		9.69999	0	4.03769	2.29281	47.1934	6.72102	1.74529		4.00762	4.13947	18.5532	24.9276
WBGene00002212	0	0	1	4	0	0	17		0	0	1.3459	4.58562	0	0	9.89		1.48288	2.16361	3.29667	5.70999
WBGene00002213	383	157	174	248	142	111	331		265.364	135.835	234.186	284.308	163.45	149.207	192.564		229.923	66.042	168.407	22.0996
WBGene00002214	140	37	47	22	116	31	334		96.9999	32.012	63.2571	25.2209	133.523	41.6704	194.309		54.3725	32.8929	123.168	76.8446
WBGene00002215	1590	1066	547	713	1412	512	2701		1101.64	922.291	736.205	817.387	1625.3	688.233	1571.35		894.381	157.78	1294.96	526.131
WBGene00002216	880	259	192	189	205	187	585		609.713	224.084	258.412	216.67	235.967	251.366	340.332		327.22	189.205	275.889	56.3385
WBGene00002217	755	692	386	521	1044	209	2336		523.106	598.71	519.516	597.277	1201.71	280.939	1359		559.652	44.3008	947.215	582.348
WBGene00002218	0	0	6	15	81	44	118		0	0	8.07538	17.1961	93.2358	59.145	68.6482		6.31786	8.19054	73.6763	17.5928
WBGene00002219	648	1163	673	833	957	798	1044		448.971	1006.21	905.788	954.955	1101.56	1072.68	607.362		828.982	256.637	927.2	277.364
WBGene00002220	313	236	162	181	154	15	429		216.864	204.184	218.035	207.499	177.263	20.1631	249.577		211.646	6.85368	149.001	117.289
WBGene00002221	81	42	22	9	0	1	56		56.1213	36.3379	29.6097	10.3176	0	1.3442	32.5788		33.0967	18.9005	11.3077	18.4336
WBGene00002222	424	570	294	363	590	308	1208		293.771	493.157	395.693	416.145	679.125	414.015	702.772		399.692	82.1416	598.637	160.324
WBGene00002223	1678	816	555	594	731	250	1647		1162.61	705.994	746.972	680.964	841.424	336.051	958.166		824.136	227.286	711.881	330.67
WBGene00002224	75	131	21	30	32	23	65		51.9642	113.34	28.2638	34.3921	36.8339	30.9167	37.8147		56.99	38.8862	35.1884	3.73178
WBGene00002225	88	350	276	410	295	172	454		60.9713	302.816	371.467	470.026	339.562	231.203	264.121		301.32	174.31	278.296	55.5528
WBGene00002226	411	476	478	578	470	206	714		284.764	411.83	643.338	662.622	540.998	276.906	415.38		500.638	183.567	411.095	132.098
WBGene00002227	0	5	2	0	0	0	16		0	4.32594	2.69179	0	0	0	9.30823		1.75443	2.13287	3.10274	5.37411
WBGene00002228	337	254	149	223	113	5	221		233.493	219.758	200.539	255.648	130.07	6.72102	128.57		227.359	23.2021	88.4536	70.7864
WBGene00002229	909	984	788	1054	489	133	676		629.806	851.345	1060.57	1208.31	562.868	178.779	393.273		937.507	252.046	378.307	192.481
WBGene00002230	57	92	55	69	130	36	156		39.4928	79.5973	74.0243	79.1019	149.638	48.3914	90.7553		68.0541	19.2067	96.2614	50.8472
WBGene00002231	377	171	126	153	142	60	278		261.207	147.947	169.583	175.4	163.45	80.6523	161.731		188.534	49.8674	135.278	47.3148
WBGene00002232	435	661	616	710	701	672	937		301.392	571.89	829.072	813.947	806.892	903.306	545.113		629.075	248.209	751.77	185.349
WBGene00002233	327	523	252	367	774	293	1233		226.564	452.494	339.166	420.731	890.92	393.852	717.316		359.738	100.8	667.362	252.271
WBGene00002234	772	378	272	313	140	43	433		534.885	327.041	366.084	358.825	161.148	57.8008	251.904		396.709	93.6649	156.951	97.1197
WBGene00002235	165	453	329	310	38	114	72		114.321	391.93	442.8	355.385	43.7402	153.239	41.8871		326.109	145.671	79.6222	63.761
WBGene00002238	3551	2751	1861	2098	2016	2091	5370		2460.33	2380.13	2504.71	2405.16	2320.53	2810.73	3124.08		2437.58	55.9042	2751.78	405.001
WBGene00002239	291	221	165	140	326	125	576		201.621	191.207	222.073	160.497	375.245	168.026	335.096		193.849	25.6668	292.789	109.897
WBGene00002240	159	452	368	428	268	51	324		110.164	391.065	495.29	490.661	308.484	68.5545	188.492		371.795	180.926	188.51	119.965
WBGene00002241	211	87	60	89	102	72	406		146.193	75.2714	80.7538	102.03	117.408	96.7828	236.196		101.062	32.2247	150.129	75.2466
WBGene00002242	275	244	136	178	180	113	220		190.535	211.106	183.042	204.06	207.191	151.895	127.988		197.186	12.7188	162.358	40.6246
WBGene00002243	120	290	170	164	105	87	178		83.1427	250.905	228.802	188.01	120.861	116.946	103.554		187.715	74.4234	113.787	9.07564
WBGene00002244	272	497	419	472	391	159	951		188.457	429.999	563.93	541.103	450.064	213.729	553.258		430.872	171.873	405.684	174.061
WBGene00002245	975	998	754	903	725	346	950		675.535	863.458	1014.81	1035.2	834.518	465.095	552.676		897.25	166.483	617.43	193.036
WBGene00002246	0	51	35	14	2	34	16		0	44.1246	47.1064	16.0497	2.30212	45.703	9.30823		26.8202	22.7031	19.1044	23.2998
WBGene00002247	423	284	156	223	155	82	889		293.078	245.714	209.96	255.648	178.414	110.225	517.189		251.1	34.1779	268.609	217.959
WBGene00002248	359	171	103	137	57	41	404		248.735	147.947	138.627	157.057	65.6104	55.1124	235.033		173.092	50.9873	118.585	100.983
WBGene00002249	1395	1281	752	927	755	626	2203		966.534	1108.31	1012.11	1062.72	869.049	841.472	1281.63		1037.42	61.4546	997.383	246.549
WBGene00002250	3187	3814	2911	3646	3156	3249	4413		2208.13	3299.83	3917.9	4179.79	3632.74	4367.32	2567.33		3401.41	876.902	3522.46	905.05
WBGene00002251	449	972	677	835	693	633	927		311.092	840.963	911.172	957.248	797.684	850.882	539.296		755.119	299.854	729.287	166.673
WBGene00002252	313	519	400	442	741	64	287		216.864	449.033	538.358	506.711	852.935	86.0291	166.966		427.742	145.367	368.643	421.356
WBGene00002253	5449	3786	2024	2341	932	2647	3014		3775.37	3275.6	2724.09	2683.73	1072.79	3558.11	1753.44		3114.7	516.619	2128.11	1284.33
WBGene00002254	18735	11244	6139	7085	3149	5550	12994		12980.7	9728.18	8262.46	8122.28	3624.68	7460.34	7559.45		9773.39	2258.15	6214.82	2243.67
WBGene00002255	6419	3304	1724	1988	1121	1729	4252		4447.44	2858.58	2320.32	2279.05	1290.34	2324.13	2473.66		2976.35	1015.64	2029.38	644.379
WBGene00002256	1072	668	368	409	168	388	557		742.742	577.946	495.29	468.88	193.378	521.552	324.043		571.214	123.429	346.324	165.217
WBGene00002257	218	109	59	68	72	196	182		151.043	94.3055	79.4079	77.9555	82.8762	263.464	105.881		100.678	34.3799	150.741	98.2969
WBGene00002258	2998	1776	1034	1169	821	1973	2832		2077.18	1536.57	1391.66	1340.15	945.019	2652.12	1647.56		1586.39	337.597	1748.23	857.99
WBGene00002259	141	97	78	78	63	84	132		97.6927	83.9233	104.98	89.4196	72.5167	112.913	76.7929		94.0039	9.25049	87.4076	22.1917
WBGene00002260	1669	1176	709	770	220	348	550		1156.38	1017.46	954.24	882.732	253.233	467.783	319.971		1002.7	116.297	346.996	109.799
WBGene00002261	1379	890	791	826	1247	518	2079		955.449	770.018	1064.6	946.93	1435.37	696.298	1209.49		934.25	121.894	1113.72	378.729
WBGene00002262	3476	3068	1778	2199	2058	3112	4268		2408.37	2654.4	2393	2520.94	2368.88	4183.17	2482.97		2494.18	121.088	3011.67	1016.15
WBGene00002263	4472	5125	3771	4754	8080	2213	14873		3098.45	4434.09	5075.37	5450.01	9300.56	2974.73	8652.58		4514.48	1033.02	6975.96	3480.28
WBGene00002264	5134	6719	4339	4849	3807	4585	4606		3557.12	5813.2	5839.84	5558.92	4382.08	6163.18	2679.61		5192.27	1097.43	4408.29	1741.93
WBGene00002265	4363	3834	2882	3343	2260	2046	3926		3022.93	3317.13	3878.87	3832.43	2601.39	2750.24	2284.01		3512.84	414.097	2545.21	238.14
WBGene00002266	1116	1860	1221	1567	1783	1251	2210		773.227	1609.25	1643.34	1796.42	2052.34	1681.6	1285.7		1455.56	462.112	1673.21	383.388
WBGene00002267	30151	25716	14664	16511	19992	29272	25636		20890.3	22249.2	19736.2	18928.3	23012	39347.6	14914.1		20451	1444.07	25757.9	12446
WBGene00002268	3120	1516	904	937	839	1180	5174		2161.71	1311.63	1216.69	1074.18	965.738	1586.16	3010.05		1441.05	490.249	1853.98	1048.14
WBGene00002269	1543	2410	1371	1515	801	2227	1726		1069.08	2085.1	1845.22	1736.8	921.998	2993.54	1004.13		1684.05	435.046	1639.89	1173.02
WBGene00002270	381	171	104	118	310	509	236		263.978	147.947	139.973	135.276	356.828	684.2	137.296		171.794	61.6786	392.775	275.218
WBGene00002271	30825	29686	19932	22173	9429	24008	30323		21357.3	25684	26826.4	25419.2	10853.3	32271.7	17640.8		24821.7	2388.97	20255.3	10945.9
WBGene00002272	15702	13807	8218	9474	3335	8280	8200		10879.2	11945.7	11060.6	10861	3838.78	11130	4770.47		11186.6	513.977	6579.76	3968.08
WBGene00002273	24922	28842	20030	23065	4932	12643	11872		17267.4	24953.8	26958.3	26441.8	5677.02	16994.8	6906.71		23905.3	4506.15	9859.5	6209.85
WBGene00002274	1994	1292	904	997	454	1029	710		1381.56	1117.82	1216.69	1142.97	522.581	1383.19	413.053		1214.76	118.849	772.94	531.319
WBGene00002275	97	125	146	128	89	142	162		67.207	108.149	196.501	146.74	102.444	190.877	94.2459		129.649	55.1438	129.189	53.5804
WBGene00002276	407	159	154	177	212	214	394		281.992	137.565	207.268	202.914	244.024	287.66	229.215		207.435	59.0511	253.633	30.384
WBGene00002280	10611	22699	27830	32573	10695	8245	16937		7351.9	19638.9	37456.3	37341.8	12310.6	11083	9853.35		25447.2	14684.2	11082.3	1228.61
WBGene00002282	3318	2189	2358	2892	893	232	2650		2298.9	1893.9	3173.62	3315.4	1027.9	311.856	1541.68		2670.45	685.622	960.476	617.676
WBGene00002285	51	73	35	55	51	62	75		35.3357	63.1588	47.1064	63.0523	58.704	83.3407	43.6323		52.1633	13.518	61.8924	20.0453
WBGene00002295	1829	1536	1327	1446	1403	761	3006		1267.23	1328.93	1786	1657.7	1614.94	1022.94	1748.78		1509.97	251.473	1462.22	386.269
WBGene00002297	188	193	148	137	85	60	78		130.257	166.981	199.193	157.057	97.84	80.6523	45.3776		163.372	28.4759	74.6233	26.7458
WBGene00002299	338	186	67	113	66	29	98		234.185	160.925	90.175	129.544	75.9699	38.9819	57.0129		153.707	60.9619	57.3216	18.4959
WBGene00002324	165	73	55	36	51	53	113		114.321	63.1588	74.0243	41.2706	58.704	71.2429	65.7394		73.1937	30.6156	65.2288	6.28501
WBGene00002335	1382	1613	867	908	1505	1360	2939		957.527	1395.55	1166.89	1040.94	1732.34	1828.12	1709.81		1140.23	190.734	1756.76	62.8207
WBGene00002344	4428	3413	2310	2678	3630	2995	6644		3067.97	2952.89	3109.02	3070.07	4178.34	4025.89	3865.24		3049.99	67.4284	4023.16	156.568
WBGene00002348	3780	3541	3077	3749	3524	955	4961		2619	3063.63	4141.32	4297.87	4056.33	1283.72	2886.13		3530.46	818.691	2742.06	1391.91
WBGene00002363	3010	2905	1985	2176	2415	2601	5757		2085.5	2513.37	2671.6	2494.58	2779.81	3496.28	3349.22		2441.26	250.112	3208.43	378.414
WBGene00002368	64	99	49	60	78	47	112		44.3428	85.6537	65.9489	68.7843	89.7826	63.1776	65.1576		66.1824	16.96	72.706	14.8219
WBGene00002393	2512	1362	938	1175	1033	1104	2417		1740.45	1178.39	1262.45	1347.03	1189.04	1484	1406.13		1382.08	248.639	1359.72	152.856
WBGene00002497	1599	823	448	490	258	228	1410		1107.88	712.05	602.961	561.738	296.973	306.479	820.288		746.157	249.346	474.58	299.43
WBGene00002583	1271	820	552	659	596	421	1736		880.62	709.455	742.935	755.481	686.031	565.91	1009.94		772.123	74.8953	753.962	229.679
WBGene00002601	55	15	12	12	7	6	9		38.1071	12.9778	16.1508	13.7569	8.05741	8.06523	5.23588		20.2481	11.9823	7.11951	1.63127
WBGene00002632	1154	380	285	288	392	177	970		799.556	328.772	383.58	330.165	451.215	237.924	564.312		460.518	227.461	417.817	165.737
WBGene00002637	2316	1154	1018	1054	1161	664	3647		1604.65	998.427	1370.12	1208.31	1336.38	892.552	2121.7		1295.38	256.255	1450.21	622.428
WBGene00002694	1064	682	537	521	349	173	743		737.199	590.059	722.746	597.277	401.72	232.547	432.251		661.82	78.9716	355.506	107.574
WBGene00002696	2616	1024	830	814	703	143	1985		1812.51	885.953	1117.09	933.173	809.194	192.221	1154.8		1187.18	428.645	718.739	487.624
WBGene00002717	2611	5356	4543	5358	3940	1544	5955		1809.05	4633.95	6114.41	6142.44	4535.17	2075.45	3464.41		4674.96	2036.39	3358.34	1233.29
WBGene00002783	2992	2473	2212	2711	3914	809	5184		2073.03	2139.61	2977.12	3107.9	4505.24	1087.46	3015.87		2574.42	543.822	2869.52	1713.58
WBGene00002827	836	466	337	405	191	173	1020		579.228	403.178	453.567	464.294	219.852	232.547	593.4		475.067	74.377	348.6	212.098
WBGene00002845	1529	1391	1107	1371	1317	627	2528		1059.38	1203.48	1489.91	1571.72	1515.94	842.816	1470.7		1331.12	240.305	1276.49	376.251
WBGene00002850	1180	407	420	441	381	300	1348		817.57	352.132	565.276	505.564	438.553	403.261	784.219		560.136	193.686	542.011	210.499
WBGene00002855	1891	969	693	752	1702	784	2635		1310.19	838.368	932.706	862.096	1959.1	1053.86	1532.95		985.84	219.915	1515.3	452.881
WBGene00002879	4847	3849	2691	2998	1377	2808	4202		3358.27	3330.11	3621.81	3436.92	1585.01	3774.53	2444.57		3436.78	131.373	2601.37	1103.15
WBGene00002881	96	61	73	57	65	5	150		66.5142	52.7765	98.2504	65.3451	74.8188	6.72102	87.2647		70.7215	19.3776	56.2682	43.358
WBGene00002889	248	317	193	192	160	150	654		171.828	274.265	259.758	220.11	184.169	201.631	380.474		231.49	45.8904	255.425	108.647
WBGene00002891	3290	2652	1898	2123	1791	2313	5414		2279.5	2294.48	2554.51	2433.82	2061.55	3109.15	3149.67		2390.58	129.509	2773.46	616.864
WBGene00002915	2515	5810	5665	7183	2102	1718	2425		1742.53	5026.74	7624.5	8234.63	2419.53	2309.34	1410.78		5657.1	2957.22	2046.55	553.343
WBGene00002957	985	716	433	485	639	358	1959		682.463	619.475	582.773	556.006	735.527	481.225	1139.68		610.179	54.7638	785.476	332.055
WBGene00002974	1530	1682	1170	1664	874	572	1254		1060.07	1455.25	1574.7	1907.62	1006.03	768.885	729.533		1499.41	349.891	834.814	149.573
WBGene00002975	207	103	66	61	84	73	139		143.421	89.1144	88.8291	69.9307	96.6889	98.127	80.8653		97.8239	31.696	91.8937	9.57794
WBGene00002976	106	29	44	66	49	47	125		73.4428	25.0905	59.2194	75.6627	56.4019	63.1776	72.7206		58.3538	23.3415	64.1	8.19836
WBGene00002977	420	863	563	604	731	475	981		291	746.658	757.74	692.428	841.424	638.497	570.711		621.956	222.476	683.544	140.866
WBGene00002978	76624	108370	92992	109849	50674	75136	62102		53089.4	93760.5	125158	125931	58328.8	100998	36128.7		99484.7	34369.6	65151.9	32968.6
WBGene00002979	1657	2082	1855	2128	1457	856	1638		1148.06	1801.32	2496.64	2439.55	1677.09	1150.64	952.93		1971.39	632.943	1260.22	374.311
WBGene00002980	2644	2100	988	1104	3899	4674	4483		1831.91	1816.9	1329.75	1265.63	4487.98	6282.81	2608.05		1561.05	305.285	4459.61	1837.55
WBGene00002981	706	472	296	356	1153	874	1628		489.156	408.369	398.385	408.12	1327.17	1174.84	947.113		426.008	42.3551	1149.71	191.271
WBGene00002982	6	52	21	31	33	23	34		4.15714	44.9898	28.2638	35.5385	37.9849	30.9167	19.78		28.2373	17.4529	29.5606	9.17793
WBGene00002983	443	661	669	905	1918	420	1004		306.935	571.89	900.404	1037.5	2207.73	564.566	584.092		704.181	329.094	1118.8	943.096
WBGene00002985	369	246	68	112	196	38	539		255.664	212.836	91.5209	128.397	225.608	51.0798	313.571		172.105	75.3775	196.753	133.603
WBGene00002986	264	97	95	103	101	77	411		182.914	83.9233	127.86	118.08	116.257	103.504	239.105		128.194	41.0552	152.955	74.88
WBGene00002987	207	150	91	134	1783	624	3067		143.421	129.778	122.477	153.618	2052.34	838.784	1784.27		137.324	13.9052	1558.46	637.511
WBGene00002988	183	135	106	64	91	36	48		126.793	116.8	142.665	73.3699	104.746	48.3914	27.9247		114.907	29.6687	60.3541	39.7834
WBGene00002989	490	241	168	250	609	270	322		339.5	208.51	226.111	286.601	700.995	362.935	187.328		265.18	59.7777	417.086	261.08
WBGene00002990	312	489	346	436	438	412	643		216.171	423.077	465.68	499.832	504.164	553.812	374.075		401.19	127.28	477.35	92.8205
WBGene00002991	505	413	445	484	704	325	805		349.892	357.323	598.924	554.86	810.345	436.867	468.321		465.25	130.198	571.844	207.146
WBGene00002992	87	55	46	98	160	98	78		60.2785	47.5854	61.9112	112.348	184.169	131.732	45.3776		70.5307	28.6039	120.426	70.0832
WBGene00002993	0	0	0	0	0	0	0		0	0	0	0	0	0	0		0	0	0	0
WBGene00002994	1313	415	381	418	809	142	2024		909.72	359.053	512.786	479.197	931.207	190.877	1177.49		565.189	238.98	766.525	513.51
WBGene00002996	20	25	34	30	50	49	100		13.8571	21.6297	45.7605	34.3921	57.5529	65.866	58.1765		28.9099	14.0663	60.5318	4.63008
WBGene00002997	207	185	181	248	207	310	343		143.421	160.06	243.607	284.308	238.269	416.704	199.545		207.849	67.2295	284.839	115.828
WBGene00002998	278	376	147	164	191	165	584		192.614	325.311	197.847	188.01	219.852	221.794	339.751		225.945	66.3653	260.466	68.6697
WBGene00002999	945	1271	876	1108	2973	780	4233		654.749	1099.65	1179	1270.22	3422.1	1048.48	2462.61		1050.91	273.144	2311.06	1194.04
WBGene00003000	293	205	137	176	189	105	168		203.007	177.364	184.388	201.767	217.55	141.142	97.7365		191.631	12.7564	152.143	60.6597
WBGene00003001	206	91	108	103	76	14	190		142.728	78.7321	145.357	118.08	87.4805	18.8189	110.535		121.224	30.8776	72.2782	47.7107
WBGene00003002	1852	974	818	1081	1099	474	3018		1283.17	842.694	1100.94	1239.26	1265.01	637.153	1755.77		1116.52	198.378	1219.31	560.705
WBGene00003003	11	147	126	134	142	62	187		7.62142	127.183	169.583	153.618	163.45	83.3407	108.79		114.501	73.3672	118.527	40.9328
WBGene00003006	198	314	300	300	795	669	1338		137.186	271.669	403.769	343.921	915.092	899.273	778.401		289.136	114.799	864.255	74.7715
WBGene00003007	420	442	269	286	151	209	516		291	382.413	362.046	327.872	173.81	280.939	300.191		340.833	40.126	251.646	68.0922
WBGene00003008	0	0	0	3	0	0	5		0	0	0	3.43921	0	0	2.90882		0.859804	1.71961	0.969608	1.67941
WBGene00003009	877	1028	780	1030	1058	870	1449		607.635	889.414	1049.8	1180.8	1217.82	1169.46	842.977		931.911	246.849	1076.75	203.894
WBGene00003010	410	232	172	249	866	511	2484		284.071	200.724	231.494	285.455	996.817	686.889	1445.1		250.436	41.5842	1042.94	381.205
WBGene00003011	894	431	374	342	211	95	816		619.413	372.896	503.365	392.07	242.873	127.699	474.72		471.936	113.908	281.764	176.749
WBGene00003012	1968	1935	1353	1599	2177	967	3006		1363.54	1674.14	1821	1833.1	2505.86	1299.85	1748.78		1672.94	218.557	1851.5	609.53
WBGene00003014	149	146	88	116	213	83	432		103.236	126.318	118.439	132.983	245.176	111.569	251.322		120.244	12.8025	202.689	78.972
WBGene00003015	175	217	168	121	142	25	246		121.25	187.746	226.111	138.715	163.45	33.6051	143.114		168.455	47.6414	113.39	69.8398
WBGene00003017	552	596	602	713	178	204	280		382.457	515.652	810.229	817.387	204.888	274.218	162.894		631.431	217.517	214	56.2184
WBGene00003018	26	11	18	9	33	23	18		18.0143	9.51707	24.2261	10.3176	37.9849	30.9167	10.4718		15.5188	6.95504	26.4578	14.2883
WBGene00003019	388	180	79	97	193	267	430		268.828	155.734	106.326	111.201	222.154	358.903	250.159		160.522	75.5489	277.072	72.2376
WBGene00003020	255	113	66	58	146	5	298		176.678	97.7663	88.8291	66.4915	168.055	6.72102	173.366		107.441	47.9954	116.047	94.7164
WBGene00003021	479	278	195	231	304	30	379		331.878	240.522	262.45	264.819	349.922	40.3261	220.489		274.917	39.5177	203.579	155.489
WBGene00003022	123	71	61	106	38	101	395		85.2213	61.4284	82.0997	121.519	43.7402	135.765	229.797		87.5671	24.9757	136.434	93.0302
WBGene00003024	578	428	396	319	86	230	526		400.471	370.301	532.975	365.703	98.9911	309.167	306.008		417.362	78.6025	238.055	120.444
WBGene00003025	741	1200	1112	1321	1377	1615	3268		513.406	1038.23	1496.64	1514.4	1585.01	2170.89	1901.21		1140.67	472.702	1885.7	293.249
WBGene00003026	373	831	655	829	1574	465	2922		258.435	718.972	881.562	950.37	1811.77	625.055	1699.92		702.335	311.431	1378.91	655.251
WBGene00003029	1265	1126	675	827	363	928	489		876.463	974.202	908.48	948.077	417.834	1247.42	284.483		926.805	43.0856	649.913	521.736
WBGene00003030	1585	1204	955	1091	1865	792	2744		1098.18	1041.69	1285.33	1250.73	2146.72	1064.61	1596.36		1168.98	117.526	1602.57	541.084
WBGene00003031	187	53	50	68	164	21	162		129.564	45.855	67.2948	77.9555	188.774	28.2283	94.2459		80.1674	35.5339	103.749	80.6935
WBGene00003033	10	6	9	11	8	0	40		6.92856	5.19113	12.1131	12.6105	9.20847	0	23.2706		9.2108	3.71246	10.8264	11.7194
WBGene00003034	870	278	255	290	503	89	1246		602.785	240.522	343.204	332.457	578.983	119.634	724.879		379.742	155.672	474.499	315.861
WBGene00003035	80	60	27	46	45	36	102		55.4285	51.9113	36.3392	52.7346	51.7976	48.3914	59.34		49.1034	8.64102	53.1763	5.603
WBGene00003036	1052	459	368	372	664	539	1973		728.885	397.121	495.29	426.463	764.303	724.526	1147.82		511.94	150.368	878.884	233.755
WBGene00003037	193	125	99	86	86	67	159		133.721	108.149	133.244	98.5908	98.9911	90.0617	92.5006		118.426	17.8192	93.8511	4.61533
WBGene00003038	181	86	32	53	214	41	298		125.407	74.4062	43.0687	60.7594	246.327	55.1124	173.366		75.9103	35.4039	158.268	96.497
WBGene00003039	0	3	1	1	1	0	13		0	2.59557	1.3459	1.1464	1.15106	0	7.56294		1.27197	1.06318	2.90467	4.07503
WBGene00003040	2413	2616	2365	2909	2771	762	3999		1671.86	2263.33	3183.04	3334.89	3189.58	1024.28	2326.48		2613.28	786.148	2180.11	1090.04
WBGene00003041	269	322	132	156	295	150	743		186.378	278.591	177.658	178.839	339.562	201.631	432.251		205.367	48.9686	324.481	116.047
WBGene00003043	66	116	120	139	105	43	125		45.7285	100.362	161.508	159.35	120.861	57.8008	72.7206		116.737	55.1684	83.7942	32.9564
WBGene00003044	336	417	242	282	847	370	1229		232.8	360.784	325.707	323.286	974.947	497.356	714.989		310.644	54.6517	729.097	239.108
WBGene00003045	308	443	280	257	704	386	1206		213.4	383.278	376.851	294.626	810.345	518.863	701.608		317.039	80.0179	676.939	147.299
WBGene00003046	24	36	19	32	40	33	108		16.6285	31.1468	25.572	36.685	46.0424	44.3588	62.8306		27.5081	8.55507	51.0772	10.2134
WBGene00003047	504	806	395	599	717	702	1576		349.2	697.342	531.629	686.696	825.309	943.632	916.861		566.217	163.301	895.267	62.0466
WBGene00003048	2990	5753	5464	6458	6989	2543	5629		2071.64	4977.43	7353.98	7403.48	8044.75	3418.31	3274.75		5451.63	2521.76	4912.61	2713.47
WBGene00003052	4177	3838	2330	2811	3426	2072	8662		2894.06	3320.59	3135.94	3222.54	3943.53	2785.19	5039.24		3143.28	182.471	3922.66	1127.17
WBGene00003053	2264	2812	1756	2263	1331	1549	3815		1568.63	2432.91	2363.39	2594.31	1532.06	2082.17	2219.43		2239.81	457.792	1944.55	363.764
WBGene00003055	1105	1357	874	969	889	881	1070		765.606	1174.06	1176.31	1110.87	1023.29	1184.24	622.488		1056.71	196.427	943.341	289.286
WBGene00003056	729	632	352	481	314	501	968		505.092	546.799	473.755	551.421	361.432	673.447	563.148		519.267	36.8063	532.676	158.223
WBGene00003057	4410	5871	3119	3840	1749	2622	2486		3055.5	5079.52	4197.85	4402.19	2013.2	3524.51	1446.27		4183.77	841.285	2327.99	1074.28
WBGene00003058	0	0	0	0	0	0	0		0	0	0	0	0	0	0		0	0	0	0
WBGene00003059	254	41	41	52	62	4	159		175.985	35.4727	55.1817	59.613	71.3656	5.37682	92.5006		81.5632	63.8166	56.4143	45.4455
WBGene00003060	913	663	530	488	543	158	1400		632.578	573.62	713.325	559.445	625.025	212.384	814.47		619.742	69.9653	550.627	307.861
WBGene00003061	750	351	204	219	237	384	919		519.642	303.681	274.563	251.063	272.801	516.175	534.642		337.237	123.493	441.206	146.135
WBGene00003062	247	353	260	282	297	215	568		171.135	305.412	349.933	323.286	341.864	289.004	330.442		287.442	79.666	320.437	27.8143
WBGene00003063	1594	982	630	736	694	640	2535		1104.41	849.615	847.915	843.754	798.835	860.291	1474.77		911.424	128.683	1044.63	373.778
WBGene00003064	597	326	157	164	249	261	412		413.635	282.051	211.306	188.01	286.614	350.837	239.687		273.751	101.468	292.379	55.7991
WBGene00003065	758	678	345	375	326	482	694		525.185	586.598	464.334	429.902	375.245	647.907	403.745		501.505	69.0657	475.632	149.873
WBGene00003066	828	416	272	344	430	463	1558		573.685	359.918	366.084	394.363	494.955	622.367	906.389		423.513	101.232	674.57	210.626
WBGene00003067	19	78	37	109	29	46	57		13.1643	67.4847	49.7982	124.958	33.3807	61.8334	33.1606		63.8513	46.5972	42.7916	16.4911
WBGene00003068	783	900	697	733	843	284	1781		542.506	778.67	938.09	840.315	970.343	381.754	1036.12		774.895	168.257	796.073	360.315
WBGene00003071	6252	3601	2326	2990	2176	812	6642		4331.74	3115.54	3130.55	3427.75	2504.7	1091.49	3864.08		3501.4	571.925	2486.76	1386.38
WBGene00003072	1515	1260	805	1083	978	531	2305		1049.68	1090.14	1083.45	1241.56	1125.74	713.773	1340.97		1116.2	85.4236	1060.16	318.698
WBGene00003073	4560	1945	1389	1291	1472	704	5027		3159.42	1682.79	1869.45	1480.01	1694.36	946.32	2924.53		2047.92	757.878	1855.07	998.849
WBGene00003074	450	177	158	160	104	70	568		311.785	153.138	212.652	183.425	119.71	94.0943	330.442		215.25	68.7908	181.416	129.695
WBGene00003075	571	1094	617	816	2179	526	953		395.621	946.516	830.418	935.466	2508.16	707.052	554.422		777.005	259.583	1256.54	1086.61
WBGene00003076	80	71	31	39	25	49	113		55.4285	61.4284	41.7228	44.7098	28.7765	65.866	65.7394		50.8224	9.19909	53.4606	21.3772
WBGene00003077	286	194	125	141	118	135	246		198.157	167.847	168.237	161.643	135.825	181.468	143.114		173.971	16.4045	153.469	24.52
WBGene00003078	18	22	10	13	36	20	34		12.4714	19.0341	13.459	14.9033	41.4381	26.8841	19.78		14.9669	2.88951	29.3674	11.0405
WBGene00003079	1420	1254	907	1025	540	969	1226		983.856	1084.95	1220.73	1175.06	621.572	1302.53	713.243		1116.15	104.695	879.117	369.544
WBGene00003080	92	72	29	42	71	71	155		63.7428	62.2936	39.031	48.149	81.7252	95.4385	90.1735		53.3041	11.8332	89.1124	6.91799
WBGene00003081	120	116	39	76	113	161	314		83.1427	100.362	52.4899	87.1268	130.07	216.417	182.674		80.7803	20.2455	176.387	43.5157
WBGene00003082	268	318	114	149	181	322	406		185.685	275.13	153.432	170.814	208.342	432.834	236.196		196.265	54.2033	292.457	122.365
WBGene00003083	389	716	500	611	258	204	412		269.521	619.475	672.948	700.453	296.973	274.218	239.687		565.599	200.228	270.293	28.8441
WBGene00003084	1066	716	599	714	1048	563	1308		738.585	619.475	806.192	818.533	1206.31	756.787	760.948		745.696	91.1908	908.015	258.339
WBGene00003085	1526	1146	734	906	1623	511	4296		1057.3	991.506	987.888	1038.64	1868.17	686.889	2499.26		1018.83	34.5273	1684.77	919.999
WBGene00003086	562	944	849	804	934	694	1157		389.385	816.738	1142.67	921.709	1075.09	932.878	673.102		817.625	316.162	893.69	203.839
WBGene00003087	870	852	690	801	934	1007	1736		602.785	737.141	928.668	918.27	1075.09	1353.61	1009.94		796.716	156.36	1146.22	182.542
WBGene00003088	0	0	0	0	0	0	0		0	0	0	0	0	0	0		0	0	0	0
WBGene00003089	1397	1265	651	791	630	501	2069		967.92	1094.46	876.178	906.806	725.167	673.447	1203.67		961.342	96.5946	867.428	292.341
WBGene00003090	5892	5534	3053	3667	1324	3815	6209		4082.31	4787.95	4109.02	4203.87	1524	5128.14	3612.18		4295.79	332.23	3421.44	1809.62
WBGene00003091	63603	74548	43100	52102	12987	22466	25167		44067.7	64498.1	58008.1	59730	14948.8	30198.9	14641.3		56576	8779.04	19929.7	8894.76
WBGene00003092	687	149	87	124	45	21	58		475.992	128.913	117.093	142.154	51.7976	28.2283	33.7423		216.038	173.605	37.9228	12.3282
WBGene00003093	36886	30585	18988	22820	5705	11832	33188		25556.7	26461.8	25555.9	26161	6566.79	15904.6	19307.6		25933.8	452.919	13926.3	6596.76
WBGene00003094	104	65	29	43	2	53	24		72.057	56.2372	39.031	49.2954	2.30212	71.2429	13.9624		54.1552	13.8705	29.1691	36.9004
WBGene00003095	89	88	60	59	19	75	88		61.6642	76.1366	80.7538	67.6379	21.8701	100.815	51.1953		71.5481	8.53971	57.9603	39.905
WBGene00003096	970	1065	638	728	685	1231	2012		672.07	921.426	858.682	834.583	788.475	1654.72	1170.51		821.69	106.251	1204.57	434.124
WBGene00003097	5227	5170	3322	3863	2369	3668	4668		3621.56	4473.02	4471.07	4428.56	2726.86	4930.54	2715.68		4248.55	418.499	3457.69	1275.54
WBGene00003098	0	13	1	3	0	0	0		0	11.2474	1.3459	3.43921	0	0	0		4.00814	5.02938	0	0
WBGene00003099	104	137	64	104	27	108	208		72.057	118.531	86.1374	119.226	31.0786	145.174	121.007		98.9878	23.6778	99.0866	60.1234
WBGene00003100	55	159	145	142	101	35	6		38.1071	137.565	195.155	162.789	116.257	47.0472	3.49059		133.404	67.7631	55.5982	56.8674
WBGene00003102	274	201	101	144	54	135	278		189.843	173.903	135.936	165.082	62.1572	181.468	161.731		166.191	22.6237	135.118	63.9523
WBGene00003104	2621	2641	1599	2046	797	642	1252		1815.98	2284.96	2152.09	2345.54	917.394	862.98	728.369		2149.64	236.663	836.248	97.3064
WBGene00003106	276	425	235	331	101	154	310		191.228	367.705	316.286	379.46	116.257	207.008	180.347		313.67	86.1141	167.871	46.644
WBGene00003107	61	53	81	40	32	16	126		42.2642	45.855	109.018	45.8562	36.8339	21.5073	73.3023		60.7482	32.2241	43.8812	26.607
WBGene00003111	1287	1975	1883	2178	3947	3242	6096		891.706	1708.75	2534.32	2496.87	4543.23	4357.91	3546.44		1907.91	777.089	4149.19	530.162
WBGene00003112	2385	1388	885	989	600	715	1217		1652.46	1200.88	1191.12	1133.79	690.635	961.107	708.008		1294.56	240.427	786.583	151.391
WBGene00003114	85	33	18	18	7	9	21		58.8928	28.5512	24.2261	20.6353	8.05741	12.0978	12.2171		33.0764	17.5126	10.7908	2.36791
WBGene00003119	551	1296	832	970	379	462	556		381.764	1121.28	1119.79	1112.01	436.251	621.023	323.461		933.712	367.988	460.245	150.225
WBGene00003123	593	453	238	262	364	520	757		410.864	391.93	320.323	300.358	418.985	698.987	440.396		355.869	53.7581	519.456	155.846
WBGene00003124	1736	930	761	827	1332	1907	1295		1202.8	804.625	1024.23	948.077	1533.21	2563.4	753.385		994.932	165.81	1616.66	907.888
[truncated: 44,728 more rows]

## Sheet: unc-39 counts
unc-39 Counts	Raw Reads									Normalized Reads									Ave. Reads (Mean + Std. Dev.)
WBgeneID	All Cells 1	All Cells 2	All Cells 3	All Cells 4	GFP Cells 1	GFP Cells 2	GFP Cells 3	GFP Cells 4		All Cells 1	Al lCells 2	All Cells 3	All Cells 4	GFP Cells 1	GFP Cells 2	GFP Cells 3	GFP Cells 4		All Cells		GFP Cells
WBGene00000001	139	163	85	77	187	410	148	213		88.7406	164.76	58.1218	115.725	208.08	427.134	146.896	204.308		106.837	45.2208	246.605	123.566
WBGene00000002	668	280	359	163	408	405	411	260		426.466	283.024	245.479	244.977	453.993	421.925	407.935	249.39		299.986	86.1816	383.311	91.3387
WBGene00000003	405	586	978	219	188	273	325	252		258.561	592.328	668.743	329.141	209.193	284.409	322.576	241.716		462.193	198.97	264.474	49.488
WBGene00000004	546	524	566	409	613	660	224	339		348.578	529.659	387.023	614.697	682.103	687.581	222.33	325.166		469.989	123.996	479.295	241.04
WBGene00000005	1	33	8	7	0	15	12	18		0.638422	33.3564	5.47029	10.5205	0	15.6268	11.9105	17.2654		12.4964	14.4801	11.2007	7.79597
WBGene00000006	944	786	693	394	717	557	627	671		602.67	794.488	473.864	592.153	797.826	580.277	622.324	643.617		615.794	132.674	661.011	94.931
WBGene00000007	105	185	211	79	110	20	62	76		67.0343	186.998	144.279	118.731	122.4	20.8358	61.5376	72.8985		129.261	50.1402	69.418	41.7993
WBGene00000008	0	0	44	4	0	1	0	8		0	0	30.0866	6.0117	0	1.04179	0	7.67353		9.02457	14.3245	2.17883	3.69591
WBGene00000009	1	51	23	6	15	0	1	3		0.638422	51.5507	15.7271	9.01755	16.6909	0	0.992543	2.87757		19.2334	22.4116	5.14026	7.79238
WBGene00000010	112	95	94	47	46	47	32	29		71.5032	96.0259	64.2759	70.6375	51.1855	48.9641	31.7614	27.8165		75.6106	13.9865	39.9319	11.857
WBGene00000012	15	0	10	3	0	3	0	12		9.57632	0	6.83786	4.50878	0	3.12537	0	11.5103		5.23074	4.05581	3.65892	5.43765
WBGene00000013	21	7	14	3	0	1	12	19		13.4069	7.07559	9.573	4.50878	0	1.04179	11.9105	18.2246		8.64106	3.79068	7.79423	8.7955
WBGene00000014	1	0	0	0	5	0	6	7		0.638422	0	0	0	5.56364	0	5.95526	6.71434		0.159605	0.319211	4.55831	3.07619
WBGene00000015	481	169	152	44	39	9	3	28		307.081	170.825	103.935	66.1287	43.3964	9.37611	2.97763	26.8574		161.992	105.97	20.6519	18.2149
WBGene00000016	4705	1644	3340	928	985	201	654	959		3003.77	1661.75	2283.84	1394.72	1096.04	209.4	649.123	919.864		2086.02	716.312	718.606	386.039
WBGene00000017	1617	728	1455	399	452	181	918	323		1032.33	735.862	994.908	599.667	502.953	188.564	911.154	309.819		840.691	207.837	478.123	316.388
WBGene00000018	438	176	549	227	180	588	508	374		279.629	177.901	375.398	341.164	200.291	612.572	504.212	358.738		293.523	86.6696	418.953	179.068
WBGene00000019	0	0	0	0	0	0	0	0		0	0	0	0	0	0	0	0		0	0	0	0
WBGene00000020	352	178	287	297	677	641	493	482		224.724	179.922	196.247	446.369	753.317	667.787	489.323	462.33		261.816	124.421	593.19	140.378
WBGene00000021	0	0	0	0	0	0	0	0		0	0	0	0	0	0	0	0		0	0	0	0
[truncated: 46,706 more rows]
